# Supplementary material for: RNA Editing Alterations Define Disease Manifestations in the Progression of Experimental Autoimmune Encephalomyelitis (EAE)
Source: Cells. 2022 Nov 12;11(22):3582. doi: 10.3390/cells11223582 (PMC9688714; doi:10.3390/cells11223582)
Supplement: Supplementary file 1 [file cells-11-03582-s001.zip]

Archive with 3 entries (3 files):
- Supplementary File S1.xls
- Supplementary File S2.xls
- Supplementary File S3.pdf
