# Supplementary material for: RNA Editing Alterations Define Disease Manifestations in the Progression of Experimental Autoimmune Encephalomyelitis (EAE)
Source: Cells. 2022 Nov 12;11(22):3582. doi: 10.3390/cells11223582 (PMC9688714; doi:10.3390/cells11223582)
Supplement: Supplementary file 1 [file cells-11-03582-s001.zip › Supplementary File S1.xls]

## Sheet: ADAR_Naive
Chr	Position*	Ref	Alt	strand	Func.refGene	Gene.refGene	GeneDetail.refGene	ExonicFunc.refGene	AAChange.refGene	Read_depth	Quality_score	Variant_allele_frequency	P_value
chr10	122565336	A	G	missing	ncRNA_exonic	A130077B15Rik	.	.	.	63	39.3	0.81	1.89774e-22
chr2	83737287	A	G	+	intronic	Itgav	.	.	.	56	40.18	0.82	2.16227e-20
chr2	16424240	A	G	+	intronic	Plxdc2	.	.	.	67	39.24	0.64	1.30237e-16
chr15	12235499	A	G	+	intronic	Mtmr12	.	.	.	68	38.81	0.62	5.7351e-16
chr13	18828510	A	G	+	intronic	Vps41	.	.	.	45	37.38	0.8	1.58779e-15
chr14	63144541	A	G	+	UTR3	Ctsb	NM_007798:c.*2212A>G	.	.	67	39.67	0.61	1.60294e-15
chr19	47249951	A	G	+	intronic	Neurl1a	.	.	.	93	39.59	0.46	5.53765e-15
chr13	37379837	A	G	+	intronic	Ly86	.	.	.	72	39.58	0.56	1.23899e-14
chr12	40725748	A	G	+	exonic	Dock4	.	synonymous SNV	Dock4:NM_172803:exon17:c.A1689G:p.T563T	54	40	0.67	4.66694e-14
chr4	120034080	A	G	+	intronic	Hivep3	.	.	.	89	39.38	0.45	8.06859e-14
chr14	118978829	A	G	+	UTR3	Dnajc3	NM_008929:c.*645A>G	.	.	33	39.76	0.88	2.45766e-13
chr11	105928080	A	G	+	UTR3	Tanc2	NM_181071:c.*4364A>G	.	.	47	40.3	0.7	3.65951e-13
chr16	44218085	A	G	+	exonic	Gm608	.	nonsynonymous SNV	Gm608:NM_001029889:exon8:c.A2927G:p.E976G	75	39.15	0.49	4.73428e-13
chr1	162596727	A	G	+	intronic	Vamp4	.	.	.	45	38.76	0.69	3.15648e-12
chr2	31802736	A	G	+	UTR3	Abl1	NM_001283046:c.*837A>G, NM_001112703:c.*837A>G, NM_001283047:c.*837A>G, NM_009594:c.*837A>G, NM_001283045:c.*837A>G	.	.	32	39.72	0.84	5.79207e-12
chr9	13708898	A	G	+	UTR3	Maml2	NM_001013813:c.*2294A>G, NM_173776:c.*2294A>G	.	.	39	40	0.74	7.27113e-12
chr14	22226383	A	G	+	intronic	1700112E06Rik	.	.	.	28	39	0.89	1.38579e-11
chr16	44218112	A	G	+	exonic	Gm608	.	nonsynonymous SNV	Gm608:NM_001029889:exon8:c.A2954G:p.Q985R	72	38.9	0.46	2.13643e-11
chrX	42091138	A	G	+	intronic	Xiap	.	.	.	29	39.34	0.86	3.12606e-11
chr17	27990532	A	G	+	intronic	Anks1	.	.	.	65	37.69	0.48	8.60887e-11
chr10	72657691	A	G	+	intronic	Zwint	.	.	.	34	39.21	0.76	9.14589e-11
chr14	57826774	A	G	+	exonic	Mrpl57	.	synonymous SNV	Mrpl57:NM_026401:exon2:c.A258G:p.R86R	38	38.87	0.71	9.27378e-11
chr13	36363358	A	G	+	intronic	Fars2	.	.	.	43	39.49	0.65	9.75323e-11
chr6	145216241	A	G	+	UTR3	Lyrm5	NM_001163628:c.*675A>G, NM_133688:c.*675A>G	.	.	27	39.22	0.85	3.39908e-10
chr19	4151469	A	G	+	exonic	Coro1b	.	synonymous SNV	Coro1b:NM_011778:exon7:c.A831G:p.P277P	32	38.19	0.75	8.47678e-10
chr6	113244117	A	G	+	intronic	Mtmr14	.	.	.	61	39.49	0.46	1.23391e-09
chr11	43707278	A	G	+	intronic	Pwwp2a	.	.	.	27	40.19	0.81	2.02339e-09
chr10	58367319	A	G	+	intronic	Lims1	.	.	.	36	39.08	0.67	2.99133e-09
chr19	16387109	A	G	+	UTR3	Gnaq	NM_008139:c.*3715A>G	.	.	44	39.02	0.57	4.31199e-09
chr2	92337906	A	G	+	intronic	Phf21a	.	.	.	38	39.61	0.63	4.75783e-09
chr1	166393541	A	G	+	UTR3	Tada1	NM_030245:c.*821A>G	.	.	56	38.79	0.46	5.89708e-09
chr3	60564917	A	G	+	intronic	Mbnl1	.	.	.	99	39.65	0.28	6.95521e-09
chr1	127375214	A	G	+	intronic	Mgat5	.	.	.	74	36.97	0.36	7.09238e-09
chr1	162596856	A	G	+	intronic	Vamp4	.	.	.	22	39.23	0.86	1.93698e-08
chr15	103512131	A	G	+	intronic	Pde1b	.	.	.	22	39.86	0.86	1.93698e-08
chr17	29040513	A	G	+	intronic	Srsf3	.	.	.	30	40.3	0.7	3.07375e-08
chr8	90935644	A	G	+	intronic	Chd9	.	.	.	63	39.32	0.38	6.23353e-08
chr13	49386902	A	G	+	UTR3	Bicd2	NM_001039180:c.*1926A>G, NM_029791:c.*1926A>G, NM_001039179:c.*3550A>G	.	.	55	39.16	0.42	9.95106e-08
chr2	30278634	A	G	+	intronic	Phyhd1	.	.	.	23	38.78	0.78	1.88429e-07
chr14	121936111	A	G	+	intronic	Ubac2	.	.	.	70	38.34	0.33	2.01613e-07
chr8	83090903	A	G	+	UTR3	Rnf150	NM_177378:c.*7349A>G	.	.	20	39.3	0.85	2.02769e-07
chr9	95142772	A	G	+	intronic	Slc9a9	.	.	.	20	40.15	0.85	2.02769e-07
chr19	45466332	A	G	+	intronic	Btrc	.	.	.	42	39.55	0.5	2.46762e-07
chr5	101783022	A	G	+	intronic	Cds1	.	.	.	78	38.99	0.29	2.57257e-07
chr1	24763114	A	G	+	UTR3	Lmbrd1	NM_026719:c.*378A>G, NM_001310483:c.*378A>G	.	.	18	40.28	0.89	3.22419e-07
chr18	49852384	A	G	+	exonic	Dmxl1	.	nonsynonymous SNV	Dmxl1:NM_001081371:exon7:c.A697G:p.N233D	47	39.87	0.45	3.82802e-07
chr8	78520817	A	G	+	intronic	Slc10a7	.	.	.	86	39.29	0.26	6.95722e-07
chr10	63265311	A	G	+	intronic	Herc4	.	.	.	28	38.68	0.67	7.0114e-07
chr5	122682986	A	G	+	UTR3	P2rx7	NM_011027:c.*1682A>G, NM_001284402:c.*1682A>G	.	.	27	38.85	0.67	7.0114e-07
chr17	37048491	A	G	+	exonic	Gabbr1	.	synonymous SNV	Gabbr1:NM_019439:exon4:c.A357G:p.P119P	89	39.3	0.25	7.34956e-07
chr8	117509806	A	G	+	intronic	Plcg2	.	.	.	35	38.74	0.54	8.97834e-07
chr4	63363703	A	G	+	intronic	Orm2	.	.	.	24	39.42	0.71	1.15476e-06
chr1	32336136	A	G	+	intronic	Khdrbs2	.	.	.	79	39.13	0.27	1.32156e-06
chr9	106224834	A	G	+	exonic	Tlr9	.	synonymous SNV	Tlr9:NM_031178:exon2:c.A1323G:p.A441A	87	39.72	0.24	1.56467e-06
chr17	26565716	A	G	+	intronic	Ergic1	.	.	.	18	37.94	0.83	2.03082e-06
chr2	28690880	A	G	+	UTR3	Tsc1	NM_001289575:c.*3707A>G, NM_022887:c.*3707A>G, NM_001289576:c.*3707A>G	.	.	22	39.91	0.73	2.42997e-06
chr11	45910181	A	G	+	UTR3	Clint1	NM_001045520:c.*894A>G	.	.	72	39.64	0.28	2.59844e-06
chr17	5562326	A	G	+	intronic	Zdhhc14	.	.	.	37	38.97	0.49	3.13552e-06
chr6	134120387	A	G	+	intronic	Etv6	.	.	.	16	39.88	0.88	3.42217e-06
chr7	92934694	A	G	.	downstream	Prcp	.	.	.	16	39.75	0.88	3.42217e-06
chr3	88983786	A	G	+	exonic	Ash1l	.	nonsynonymous SNV	Ash1l:NM_138679:exon2:c.A2971G:p.K991E	39	40.28	0.46	3.72571e-06
chr13	54379992	A	G	+	UTR3	Cplx2	NM_009946:c.*283A>G	.	.	59	37.83	0.32	4.17293e-06
chr6	125350236	A	G	+	intronic	Tnfrsf1a	.	.	.	61	37.57	0.31	4.43887e-06
chr6	38560140	A	G	+	intronic	Luc7l2	.	.	.	20	38.95	0.75	5.01057e-06
chr7	75753359	A	G	+	UTR3	Akap13	NM_029332:c.*2736A>G	.	.	73	39.21	0.26	5.91883e-06
chr2	4432203	A	G	+	intronic	Frmd4a	.	.	.	17	39.35	0.82	6.30183e-06
chr9	19624281	A	G	+	intronic	Zfp317	.	.	.	17	39.12	0.82	6.30183e-06
chr9	70217161	A	G	+	intronic	Myo1e	.	.	.	21	40.24	0.71	6.96592e-06
chr11	45892329	A	G	+	intronic	Clint1	.	.	.	37	39.27	0.46	8.3417e-06
chr6	142759300	A	G	+	intronic	Cmas	.	.	.	55	40	0.33	8.49632e-06
chr16	17044808	A	G	+	UTR3	Mapk1	NM_011949:c.*1132A>G	.	.	28	40.46	0.57	8.91128e-06
chr17	71643425	A	G	+	intronic	Wdr43	.	.	.	22	38.41	0.68	9.18273e-06
chr17	39843499	A	G	missing	ncRNA_exonic	Rn45s	.	.	.	4596	39.43	0.01	1.42539e-08
chr18	34862551	A	G	+	exonic	Egr1	.	nonsynonymous SNV	Egr1:NM_007913:exon2:c.A385G:p.T129A	2634	34.06	0.01	1.94488e-05
chr18	61130787	A	G	+	UTR3	Csf1r	NM_001037859:c.*307A>G	.	.	1250	39.57	0.01	6.90372e-05
chr18	34864889	A	G	+	UTR3	Egr1	NM_007913:c.*1121A>G	.	.	1616	38.53	0.01	0.000132885
chr1	58756565	A	G	+	UTR3	Cflar	NM_001293804:c.*2643A>G, NM_001289704:c.*2643A>G, NM_207653:c.*2643A>G, NM_001293805:c.*2643A>G	.	.	929	39.28	0.01	0.000882894
chr2	91212123	A	G	+	UTR3	Acp2	NM_007387:c.*1383A>G	.	.	43	39.93	0.4	1.2268e-05
chr6	91723434	A	G	+	exonic	Slc6a6	.	nonsynonymous SNV	Slc6a6:NM_009320:exon3:c.A142G:p.I48V	43	39.86	0.4	1.2268e-05
chr3	88982258	A	G	+	exonic	Ash1l	.	synonymous SNV	Ash1l:NM_138679:exon2:c.A1443G:p.S481S	70	40.29	0.26	1.23405e-05
chr12	117682690	A	G	+	intronic	Rapgef5	.	.	.	19	38.84	0.74	1.45307e-05
chr14	47695906	A	G	+	intronic	Ktn1	.	.	.	19	40.05	0.74	1.45307e-05
chr2	126759849	A	G	.	downstream	Usp8	.	.	.	1094	34.29	0.01	0.000887859
chr10	122945504	A	G	+	UTR3	Ppm1h	NM_001110218:c.*4132A>G	.	.	34	39.18	0.47	1.71893e-05
chr14	33236798	A	G	+	intronic	Arhgap22	.	.	.	16	38.06	0.81	1.92603e-05
chr12	40637214	A	G	+	intronic	Dock4	.	.	.	21	37.62	0.7	1.96569e-05
chr4	130926818	A	G	+	exonic	Laptm5	.	nonsynonymous SNV	Laptm5:NM_010686:exon3:c.A229G:p.S77G	1272	39.53	0.01	0.00167179
chr4	47400339	A	G	+	intronic	Tgfbr1	.	.	.	36	37.97	0.44	2.00361e-05
chr13	91609165	A	G	+	intronic	Ssbp2	.	.	.	39	39.82	0.41	2.4261e-05
chr14	103047045	A	G	+	UTR5	Irg1	NM_008392:c.-23A>G	.	.	17	39.94	0.76	2.95551e-05
chr1	134464937	A	G	+	intronic	Klhl12	.	.	.	16	40.38	0.86	3.43997e-05
chr10	25414682	A	G	+	intronic	Epb41l2	.	.	.	48	36.88	0.33	3.60911e-05
chr8	108788273	A	G	+	intronic	Zfhx3	.	.	.	49	39.59	0.33	3.73062e-05
chr10	84726053	A	G	+	UTR3	Polr3b	NM_027423:c.*273A>G	.	.	23	40.17	0.61	3.76866e-05
chr13	35758613	A	G	+	intronic	Cdyl	.	.	.	23	39.91	0.61	3.76866e-05
chr16	8851788	A	G	+	intronic	1810013L24Rik	.	.	.	18	40.06	0.72	4.14309e-05
chr2	122152669	A	G	+	UTR3	B2m	NM_009735:c.*34A>G	.	.	1130	38.3	0.01	0.00310999
chr3	95545457	A	G	+	exonic	Ctss	.	nonsynonymous SNV	Ctss:NM_001267695:exon5:c.A551G:p.K184R, Ctss:NM_021281:exon5:c.A548G:p.K183R	921	39.24	0.01	0.00574325
chr18	61130493	A	G	+	UTR3	Csf1r	NM_001037859:c.*13A>G	.	.	990	36.64	0.01	0.00575131
chr10	122565902	A	G	missing	ncRNA_exonic	A130077B15Rik	.	.	.	1031	39.26	0.01	0.00575539
chr13	44734602	A	G	+	intronic	Jarid2	.	.	.	19	39.42	0.68	5.4515e-05
chr15	74958621	A	G	+	exonic	Ly6e	.	nonsynonymous SNV	Ly6e:NM_001164036:exon4:c.A319G:p.S107G, Ly6e:NM_001164040:exon4:c.A319G:p.S107G, Ly6e:NM_008529:exon4:c.A319G:p.S107G, Ly6e:NM_001164037:exon5:c.A319G:p.S107G, Ly6e:NM_001164038:exon5:c.A319G:p.S107G, Ly6e:NM_001164039:exon5:c.A319G:p.S107G	1192	39.43	0.01	0.00576956
chr18	34861337	A	G	+	UTR5	Egr1	NM_007913:c.-152A>G	.	.	1375	35.76	0.01	0.00578148
chr7	120659132	A	G	+	UTR3	Uqcrc2	NM_025899:c.*28A>G	.	.	15	39.47	0.8	5.78658e-05
chr15	103455848	A	G	+	exonic	Nckap1l	.	synonymous SNV	Nckap1l:NM_153505:exon3:c.A222G:p.L74L	72	39.51	0.22	5.98372e-05
chr6	83341490	A	G	.	downstream	Mob1a	.	.	.	73	39.79	0.22	6.06126e-05
chr15	66598144	A	G	+	intronic	Phf20l1	.	.	.	41	39.8	0.37	6.47801e-05
chr18	61110415	A	G	+	exonic	Csf1r	.	nonsynonymous SNV	Csf1r:NM_001037859:exon4:c.A502G:p.K168E	1494	39.83	0.01	0.00578767
chr18	34862383	A	G	+	intronic	Egr1	.	.	.	630	36.42	0.01	0.010499
chr6	29535896	A	G	+	exonic	Irf5	.	nonsynonymous SNV	Irf5:NM_001252382:exon7:c.A935G:p.D312G, Irf5:NM_001311083:exon7:c.A908G:p.D303G, Irf5:NM_012057:exon7:c.A908G:p.D303G	30	39.77	0.47	8.49304e-05
chr3	60565213	A	G	+	intronic	Mbnl1	.	.	.	50	39.68	0.3	8.72789e-05
chr1	130851865	A	G	+	UTR3	Pigr	NM_011082:c.*969A>G	.	.	31	37.97	0.45	9.15738e-05
chr10	21994807	A	G	+	exonic	Sgk1	.	nonsynonymous SNV	Sgk1:NM_011361:exon1:c.A58G:p.M20V	700	39.16	0.01	0.0105232
chr2	122150951	A	G	+	exonic	B2m	.	nonsynonymous SNV	B2m:NM_009735:exon2:c.A146G:p.Q49R	855	38.07	0.01	0.0105628
chr1	143749606	A	G	+	UTR3	Glrx2	NM_001038593:c.*2967A>G, NM_001038592:c.*2967A>G, NM_023505:c.*2967A>G, NM_001038594:c.*2967A>G	.	.	1210	39.43	0.01	0.010615
chr2	119249251	A	G	+	UTR3	Spint1	NM_016907:c.*289A>G	.	.	35	38.34	0.4	0.000117046
chr15	74958330	A	G	+	exonic	Ly6e	.	synonymous SNV	Ly6e:NM_001164036:exon3:c.A132G:p.P44P, Ly6e:NM_001164040:exon3:c.A132G:p.P44P, Ly6e:NM_008529:exon3:c.A132G:p.P44P, Ly6e:NM_001164037:exon4:c.A132G:p.P44P, Ly6e:NM_001164038:exon4:c.A132G:p.P44P, Ly6e:NM_001164039:exon4:c.A132G:p.P44P	1341	38.94	0.01	0.0106277
chr3	60612571	A	G	+	intronic	Mbnl1	.	.	.	71	39.18	0.21	0.000125487
chr8	3507272	A	G	+	exonic	Mcoln1	.	nonsynonymous SNV	Mcoln1:NM_053177:exon3:c.A361G:p.T121A	24	38.25	0.54	0.000128273
chr11	69026578	A	G	+	exonic	Ctc1	.	nonsynonymous SNV	Ctc1:NM_001013256:exon7:c.A1199G:p.E400G, Ctc1:NM_001143790:exon7:c.A1199G:p.E400G, Ctc1:NM_001281464:exon7:c.A461G:p.E154G, Ctc1:NM_001281465:exon7:c.A461G:p.E154G	73	37.52	0.21	0.00012832
chr3	60515999	A	G	+	intronic	Mbnl1	.	.	.	73	39.29	0.21	0.00012832
chr14	57826641	A	G	+	exonic	Mrpl57	.	nonsynonymous SNV	Mrpl57:NM_026401:exon2:c.A125G:p.E42G	37	39.11	0.38	0.000129016
chr1	160968701	A	G	+	UTR3	Rc3h1	NM_001024952:c.*904A>G	.	.	83	39.18	0.18	0.000140931
chr4	11705485	A	G	+	intronic	Gem	.	.	.	97	38.35	0.15	0.000155107
chr11	86268532	A	G	+	ncRNA_intronic	Brip1os	.	.	.	14	38.71	0.79	0.000170503
chr7	142480565	A	G	+	intronic	Lsp1	.	.	.	19	39.68	0.63	0.000181812
chr4	155637129	A	G	+	intronic	Cdk11b	.	.	.	28	40.07	0.46	0.000187519
chr17	39846541	T	C	missing	ncRNA_exonic	Rn45s	.	.	.	6167	36.95	0.01	1.76807e-08
chr2	160694706	A	G	+	intronic	Top1	.	.	.	55	39.18	0.25	0.000213772
chr4	123922034	A	G	+	intronic	Rragc	.	.	.	61	39.7	0.23	0.000234503
chr6	134055300	A	G	+	intronic	Etv6	.	.	.	62	35.63	0.23	0.000237676
chr4	130670566	A	G	+	intronic	Pum1	.	.	.	63	38.48	0.22	0.000240776
chr12	31935068	A	G	+	intronic	Cog5,Hbp1	.	.	.	15	38.67	0.73	0.000241984
chr2	60221131	A	G	+	intronic	March7	.	.	.	15	39.53	0.73	0.000241984
chr16	4919080	A	G	+	intronic	Mgrn1	.	.	.	32	39.59	0.41	0.000242132
chr1	155097824	T	C	-	UTR3	Ier5	NM_010500:c.*680A>G	.	.	1771	38.9	0.01	0.000133268
chr2	148875206	T	C	-	exonic	Cst3	.	nonsynonymous SNV	Cst3:NM_009976:exon1:c.A172G:p.S58G	1976	38.95	0.01	0.000133684
chr13	24802751	A	G	+	UTR5	BC005537	NM_024473:c.-630A>G	.	.	77	38.39	0.18	0.000277576
chrX	36144937	A	G	+	intronic	Il13ra1	.	.	.	35	39.06	0.37	0.000279383
chr8	40546498	A	G	+	UTR3	Vps37a	NM_033560:c.*223A>G	.	.	22	40.55	0.55	0.000283607
chr7	49093565	A	G	+	intronic	Nav2	.	.	.	38	39.97	0.34	0.000313474
chr1	32336138	A	G	+	intronic	Khdrbs2	.	.	.	98	38.79	0.14	0.000316382
chr12	72777932	A	G	+	intronic	Ppm1a	.	.	.	16	38.69	0.69	0.000317583
chr6	134210600	A	G	+	intronic	Etv6	.	.	.	16	38.56	0.69	0.000317583
chr13	114023854	A	G	+	intronic	Arl15	.	.	.	12	40	0.83	0.000322097
chr5	110872043	A	G	+	exonic	Chek2	.	nonsynonymous SNV	Chek2:NM_016681:exon14:c.A1490G:p.K497R	12	39.25	0.83	0.000322097
chr9	46018695	A	G	+	intronic	Sik3	.	.	.	39	38.9	0.33	0.000324167
chr2	126759743	T	C	.	downstream	Usp8	.	.	.	2274	39.64	0.01	0.000134159
chr2	119210590	A	G	+	exonic	Zfyve19	.	nonsynonymous SNV	Zfyve19:NM_001164827:exon2:c.A163G:p.T55A, Zfyve19:NM_028054:exon2:c.A163G:p.T55A	40	38.3	0.33	0.000334539
chr6	12007096	A	G	+	exonic	Phf14	.	nonsynonymous SNV	Phf14:NM_001168382:exon16:c.A2623G:p.N875D, Phf14:NM_029404:exon16:c.A2623G:p.N875D	40	39.95	0.33	0.000334539
chr13	12431244	A	G	+	intronic	Heatr1	.	.	.	24	39.88	0.5	0.000349331
chr1	39955539	A	G	+	intronic	Map4k4	.	.	.	43	37.42	0.3	0.00036383
chr13	78021482	A	G	+	intronic	Fam172a	.	.	.	25	39.12	0.48	0.000381017
chr13	83644504	A	G	+	intronic	Mef2c	.	.	.	17	37.65	0.65	0.000394964
chr2	160680921	A	G	+	intronic	Top1	.	.	.	17	39.47	0.65	0.000394964
chr4	63330562	A	G	+	intronic	Col27a1	.	.	.	17	38.41	0.65	0.000394964
chr5	113819270	T	C	-	exonic	Selplg	.	nonsynonymous SNV	Selplg:NM_009151:exon2:c.A974G:p.K325R	970	39.48	0.01	0.000468715
chr18	65179820	A	G	+	intronic	Nedd4l	.	.	.	52	39.85	0.25	0.000437521
chr7	28377342	T	C	-	UTR3	Zfp36	NM_011756:c.*216A>G	.	.	1804	38.96	0.01	0.000477698
chr17	35165059	A	G	.	upstream	Prrc2a	.	.	.	13	39.08	0.77	0.000491318
chr2	129596544	A	G	+	intronic	Sirpa	.	.	.	65	39.68	0.2	0.000516133
chr11	11757026	A	G	+	intronic	Ikzf1	.	.	.	76	40.18	0.17	0.000565413
chr13	114035154	A	G	+	intronic	Arl15	.	.	.	82	39.49	0.16	0.000587591
chr5	97051349	A	G	+	intronic	Bmp2k	.	.	.	82	39.45	0.16	0.000587591
chr11	69073874	A	G	.	downstream	Tmem107	.	.	.	86	40.48	0.15	0.000600905
chr2	14627399	A	G	+	intronic	Cacnb2	.	.	.	89	37.36	0.15	0.000610214
chr19	5798472	T	C	-	ncRNA_exonic	Malat1	.	.	.	1923	39.85	0.01	0.000478348
chr19	36840643	A	G	+	intronic	Tnks2	.	.	.	14	39.14	0.71	0.000669548
chr1	133137391	A	G	+	UTR3	Ppp1r15b	NM_133819:c.*504A>G	.	.	21	39.95	0.52	0.000696408
chr1	32336132	A	G	+	intronic	Khdrbs2	.	.	.	39	38.18	0.32	0.000709115
chr7	19303611	T	C	-	UTR3	Fosb	NM_008036:c.*1230A>G	.	.	1546	39.42	0.01	0.000895883
chr1	155097804	T	C	-	UTR3	Ier5	NM_010500:c.*700A>G	.	.	1803	39.8	0.01	0.000898678
chr7	97349764	A	G	+	UTR3	Kctd21	NM_001039039:c.*1660A>G	.	.	40	38.92	0.3	0.000747319
chr13	83666609	A	G	+	UTR3	Mef2c	NM_025282:c.*3978A>G, NM_001170537:c.*3978A>G	.	.	41	39.8	0.29	0.000765432
chr15	78350388	A	G	+	UTR3	Csf2rb	NM_007780:c.*1203A>G	.	.	22	39.36	0.5	0.000766507
chr19	46510033	A	G	+	intronic	Trim8	.	.	.	23	38.7	0.48	0.000833959
chr5	122651458	A	G	+	intronic	P2rx7	.	.	.	15	39.87	0.67	0.000849575
chr17	26507603	T	C	-	exonic	Dusp1	.	nonsynonymous SNV	Dusp1:NM_013642:exon2:c.A484G:p.S162G	1996	39.33	0.01	0.00168523
chr19	5801807	T	C	-	ncRNA_exonic	Malat1	.	.	.	1028	39.7	0.01	0.00310369
chr11	83648332	T	C	-	exonic	Ccl3	.	nonsynonymous SNV	Ccl3:NM_011337:exon3:c.A200G:p.K67R	2010	39.66	0.01	0.00313786
chr19	5801904	T	C	-	ncRNA_exonic	Malat1	.	.	.	2015	39.73	0.01	0.00313795
chr5	43283443	A	G	+	intronic	Cpeb2	.	.	.	24	39.17	0.46	0.000898707
chr2	157015382	T	C	-	UTR3	Soga1	NM_001164663:c.*2971A>G	.	.	765	39.36	0.01	0.00571969
chr16	29635115	A	G	+	intronic	Opa1	.	.	.	51	39.73	0.24	0.000916569
chr1	105799309	A	G	+	intronic	Tnfrsf11a	.	.	.	11	40.09	0.82	0.000952608
chr10	52438728	A	G	+	UTR3	Nus1	NM_030250:c.*2061A>G	.	.	11	36.36	0.82	0.000952608
chr12	117645538	A	G	+	intronic	Rapgef5	.	.	.	11	39.64	0.82	0.000952608
chr6	38463997	A	G	+	exonic	Ubn2	.	nonsynonymous SNV	Ubn2:NM_177185:exon6:c.A1307G:p.E436G	11	40.27	0.82	0.000952608
chr8	81851213	A	G	+	intronic	Inpp4b	.	.	.	11	39.82	0.82	0.000952608
chr9	72357139	A	G	+	intronic	Zfp280d	.	.	.	16	40.38	0.62	0.00102691
chr5	118571914	A	G	+	intronic	Med13l	.	.	.	62	38.98	0.19	0.00103674
chr17	65791632	A	G	+	intronic	Ppp4r1	.	.	.	64	39.16	0.19	0.00105487
chr2	128782182	A	G	+	intronic	Mertk	.	.	.	67	36.97	0.18	0.00106359
chr17	75483797	A	G	+	intronic	Rasgrp3	.	.	.	27	39.74	0.41	0.00107697
chr7	56153447	A	G	+	exonic	Herc2	.	synonymous SNV	Herc2:NM_010418:exon41:c.A6543G:p.G2181G	73	38.19	0.16	0.00112587
chr11	110100611	A	G	.	downstream	Abca9	.	.	.	30	39.97	0.38	0.00118325
chr2	22860846	A	G	+	intronic	Apbb1ip	.	.	.	88	39.3	0.14	0.00121554
chr10	94527977	A	G	+	intronic	Tmcc3	.	.	.	91	39.93	0.13	0.0012303
chr10	94583804	A	G	+	intronic	Tmcc3	.	.	.	31	39.61	0.35	0.00128045
chr7	28376955	T	C	-	UTR3	Zfp36	NM_011756:c.*603A>G	.	.	1001	39.89	0.01	0.0105888
chr10	122565912	T	C	missing	ncRNA_exonic	A130077B15Rik	.	.	.	1019	39.51	0.01	0.0105916
chr18	62177311	T	C	.	downstream	Adrb2	.	.	.	1185	39.23	0.01	0.0106127
chr17	39843752	A	G	missing	ncRNA_exonic	Rn45s	.	.	.	2323	37.61	0.02	5.79058e-16
chr4	103126193	A	G	+	intronic	Mier1	.	.	.	35	39.11	0.31	0.00145103
chr5	102731761	A	G	+	intronic	Arhgap24	.	.	.	35	39.17	0.31	0.00145103
chr2	34774595	A	G	+	exonic	Hspa5	.	nonsynonymous SNV	Hspa5:NM_022310:exon6:c.A1060G:p.K354E, Hspa5:NM_001163434:exon7:c.A1060G:p.K354E	729	39.8	0.02	0.000243413
chr4	47413872	A	G	+	UTR3	Tgfbr1	NM_009370:c.*3095A>G, NM_001312868:c.*3095A>G, NM_001312869:c.*3095A>G	.	.	598	39.15	0.02	0.0004568
chr19	40742061	A	G	.	downstream	Entpd1	.	.	.	37	38.22	0.3	0.00152602
chr14	63142280	A	G	+	exonic	Ctsb	.	nonsynonymous SNV	Ctsb:NM_007798:exon10:c.A971G:p.E324G	528	39.4	0.02	0.000858764
chr1	55751809	A	G	+	UTR3	Plcl1	NM_001114663:c.*346A>G	.	.	533	38.02	0.02	0.00162096
chr10	14123052	A	G	+	intronic	Hivep2	.	.	.	545	39.08	0.02	0.00304219
chr3	22212305	A	G	+	UTR3	Tbl1xr1	NM_030732:c.*1878A>G	.	.	40	38.58	0.28	0.00162762
chr18	68256493	A	G	.	downstream	Ldlrad4	.	.	.	41	39.83	0.27	0.00165889
chr3	127797571	A	G	+	UTR3	Tifa	NM_145133:c.*435A>G	.	.	46	39.2	0.24	0.00179861
chr1	191911231	A	G	+	UTR3	Slc30a1	NM_009579:c.*1476A>G	.	.	13	40.31	0.69	0.00180374
chr1	133132592	A	G	+	exonic	Ppp1r15b	.	synonymous SNV	Ppp1r15b:NM_133819:exon1:c.A846G:p.E282E	22	38.45	0.48	0.00181279
chr13	24836964	A	G	+	intronic	Tdp2	.	.	.	52	38.06	0.22	0.00191539
chr11	45859251	A	G	+	intronic	Clint1	.	.	.	22	40.27	0.45	0.00194693
chr2	71853617	A	G	+	exonic	Itga6	.	synonymous SNV	Itga6:NM_008397:exon25:c.A3198G:p.K1066K	53	40.06	0.21	0.00195686
chr13	20250494	A	G	+	intronic	Elmo1	.	.	.	66	39.73	0.17	0.00217236
chr11	53355193	A	G	+	intronic	Aff4	.	.	.	74	39.3	0.15	0.00227115
chr17	31606706	A	G	+	UTR3	Pknox1	NM_016670:c.*1742A>G	.	.	25	38.56	0.4	0.00230704
chr9	57588385	A	G	+	UTR3	Scamp2	NM_022813:c.*829A>G	.	.	80	36.92	0.14	0.00231364
chr3	67031073	A	G	+	intronic	Rsrc1	.	.	.	87	39.53	0.13	0.00239612
chr1	37263085	A	G	+	UTR3	Cnga3	NM_001282010:c.*989A>G, NM_009918:c.*989A>G	.	.	27	39.19	0.38	0.00241428
chr5	111119342	A	G	+	intronic	Ttc28	.	.	.	26	37.88	0.38	0.00241428
chr6	113121715	A	G	+	exonic	Setd5	.	nonsynonymous SNV	Setd5:NM_028385:exon15:c.A2251G:p.T751A	26	34.92	0.38	0.00241428
chr12	59184298	A	G	+	exonic	Ctage5	.	nonsynonymous SNV	Ctage5:NM_001165253:exon20:c.A1856G:p.K619R, Ctage5:NM_001165254:exon20:c.A1823G:p.K608R, Ctage5:NM_146034:exon22:c.A1922G:p.K641R	91	39.89	0.12	0.00242794
chr7	114521686	A	G	+	exonic	Pde3b	.	nonsynonymous SNV	Pde3b:NM_011055:exon10:c.A2045G:p.D682G	91	38.48	0.12	0.00242794
chr1	39921363	A	G	+	intronic	Map4k4	.	.	.	97	38.91	0.11	0.00247109
chr4	101659072	A	G	+	UTR3	Leprot	NM_175036:c.*1118A>G	.	.	27	38.85	0.37	0.00251578
chr18	34863815	A	G	+	UTR3	Egr1	NM_007913:c.*47A>G	.	.	486	37.35	0.02	0.00564017
chr3	60549241	A	G	+	intronic	Mbnl1	.	.	.	28	39.64	0.36	0.00261192
chr11	80171411	A	G	+	intronic	Adap2	.	.	.	10	39.2	0.8	0.00273875
chr13	112677784	A	G	+	intronic	Slc38a9	.	.	.	10	39.1	0.8	0.00273875
chr14	122150435	A	G	+	intronic	Tm9sf2	.	.	.	10	35.7	0.8	0.00273875
chr4	3721292	A	G	+	intronic	Lyn	.	.	.	10	40.5	0.8	0.00273875
chrX	163910409	A	G	+	intronic	Ap1s2	.	.	.	10	39	0.8	0.00273875
chr1	84852524	A	G	+	intronic	Fbxo36	.	.	.	30	39.27	0.33	0.00278955
chr12	54858152	A	G	.	downstream	Cfl2	.	.	.	31	39.06	0.33	0.00278955
chr13	49359794	A	G	+	intronic	Bicd2	.	.	.	30	40.17	0.33	0.00278955
chr2	16512146	A	G	+	exonic	Plxdc2	.	synonymous SNV	Plxdc2:NM_026162:exon2:c.A237G:p.R79R	31	39.45	0.32	0.00287167
chr2	126759777	T	C	.	downstream	Usp8	.	.	.	1005	39.79	0.02	3.49943e-07
chr13	83624239	A	G	+	intronic	Mef2c	.	.	.	16	39.94	0.56	0.00296142
chr4	95050165	T	C	-	UTR3	Jun	NM_010591:c.*102A>G	.	.	1053	36.93	0.02	1.33313e-06
chr2	126759773	T	C	.	downstream	Usp8	.	.	.	1120	38.96	0.02	1.34213e-06
chr10	67012528	A	G	missing	ncRNA_intronic	Gm31763	.	.	.	37	39.03	0.3	0.00302402
chr15	12330075	A	G	+	intronic	Golph3	.	.	.	33	36.67	0.3	0.00302402
chr17	39847607	T	C	missing	ncRNA_exonic	Rn45s	.	.	.	995	38.72	0.02	3.55873e-05
chr12	8234817	A	G	+	intronic	Ldah	.	.	.	34	39.47	0.29	0.00309477
chr11	78969741	T	C	-	exonic	Lgals9	.	synonymous SNV	Lgals9:NM_010708:exon5:c.A507G:p.P169P	731	37.7	0.02	6.66653e-05
chr7	28377462	T	C	-	UTR3	Zfp36	NM_011756:c.*96A>G	.	.	1010	39.09	0.02	6.82368e-05
chr5	113794776	T	C	-	UTR3	Tmem119	NM_146162:c.*120A>G	.	.	725	39.21	0.02	0.000127561
chr11	79475846	A	G	+	exonic	Nf1	.	nonsynonymous SNV	Nf1:NM_010897:exon36:c.A4804G:p.K1602E	35	40.46	0.29	0.0031622
chr2	128758978	A	G	+	intronic	Mertk	.	.	.	17	37	0.53	0.00329996
chr2	29065293	A	G	+	exonic	Ttf1	.	nonsynonymous SNV	Ttf1:NM_009442:exon2:c.A668G:p.K223R	17	40.35	0.53	0.00329996
chr2	4489319	A	G	+	intronic	Frmd4a	.	.	.	41	39.9	0.24	0.00350825
chr8	121597840	A	G	+	UTR3	Map1lc3b	NM_026160:c.*1070A>G	.	.	41	38.56	0.24	0.00350825
chr13	113811068	A	G	+	intronic	Arl15	.	.	.	45	38.62	0.22	0.00369451
chr10	59224175	A	G	+	UTR3	Sowahc	NM_172939:c.*593A>G	.	.	11	39.55	0.73	0.0037594
chr15	25912183	A	G	+	intronic	Fam134b	.	.	.	11	39.36	0.73	0.0037594
chr2	117181742	A	G	+	UTR3	Spred1	NM_033524:c.*3793A>G	.	.	11	38	0.73	0.0037594
chr5	97055091	A	G	+	intronic	Bmp2k	.	.	.	11	37.82	0.73	0.0037594
chr9	118734219	A	G	+	intronic	Itga9	.	.	.	11	39.82	0.73	0.0037594
chr9	19642642	A	G	+	exonic	Zfp317	.	synonymous SNV	Zfp317:NM_172918:exon6:c.A216G:p.K72K	11	40.45	0.73	0.0037594
chr1	36106148	A	G	+	UTR3	Hs6st1	NM_015818:c.*1927A>G	.	.	49	38.41	0.2	0.00385389
chr15	58455240	A	G	+	UTR3	D15Ertd621e	NM_145959:c.*308A>G	.	.	19	39.89	0.47	0.00390825
chr6	53585862	A	G	+	intronic	Creb5	.	.	.	19	37.37	0.47	0.00390825
chr1	62796541	A	G	+	UTR3	Nrp2	NM_001077406:c.*552A>G, NM_001077407:c.*552A>G	.	.	54	36.13	0.19	0.00399172
chr11	32662945	A	G	+	intronic	Fbxw11	.	.	.	53	39.96	0.19	0.00399172
chr12	71856648	A	G	+	intronic	Daam1	.	.	.	60	39.67	0.17	0.00419266
chr2	34777966	A	G	.	downstream	Rabepk	.	.	.	62	39.77	0.16	0.00424244
chr11	20223133	A	G	missing	exonic	Rab1	.	nonsynonymous SNV	Rab1:NM_008996:exon4:c.A242G:p.Y81C	67	39.99	0.15	0.00435487
chr3	87384659	A	G	+	exonic	Fcrl1	.	nonsynonymous SNV	Fcrl1:NM_001136236:exon3:c.A124G:p.I42V, Fcrl1:NM_001310545:exon3:c.A124G:p.I42V, Fcrl1:NM_178165:exon3:c.A124G:p.I42V, Fcrl1:NM_153090:exon4:c.A184G:p.I62V	68	39.28	0.15	0.00437552
chr16	62862745	A	G	+	intronic	Pros1	.	.	.	74	38.88	0.14	0.00448849
chr19	25135595	A	G	+	intronic	Dock8	.	.	.	80	39.01	0.12	0.00458556
chr18	32172474	A	G	+	intronic	Map3k2	.	.	.	22	39.55	0.41	0.00467097
chr7	75730547	A	G	+	exonic	Akap13	.	synonymous SNV	Akap13:NM_029332:exon26:c.A6570G:p.L2190L	22	39.23	0.41	0.00467097
chr11	75639552	A	G	+	exonic	Inpp5k	.	nonsynonymous SNV	Inpp5k:NM_008916:exon7:c.A817G:p.N273D	12	38.83	0.67	0.00471127
chr15	80932351	A	G	+	UTR3	Tnrc6b	NM_144812:c.*2875A>G, NM_177124:c.*2875A>G	.	.	12	37.83	0.67	0.00471127
chr9	108339865	A	G	+	exonic	Gpx1	.	unknown	UNKNOWN	95	38.84	0.11	0.00477732
chr12	117757754	A	G	.	downstream	Rapgef5	.	.	.	98	38.03	0.1	0.00480896
chr16	85802098	T	C	-	exonic	Adamts1	.	nonsynonymous SNV	Adamts1:NM_009621:exon1:c.A613G:p.K205E	619	38.7	0.02	0.000240642
chr3	22212260	A	G	+	UTR3	Tbl1xr1	NM_030732:c.*1833A>G	.	.	23	39.43	0.39	0.00489149
chr4	44900611	A	G	+	intronic	Zcchc7	.	.	.	23	38.65	0.39	0.00489149
chr5	67785696	T	C	-	intronic	Atp8a1	.	.	.	674	38.75	0.02	0.000460283
chr19	5800505	T	C	-	ncRNA_exonic	Malat1	.	.	.	508	39.46	0.02	0.00564876
chr12	83830598	T	C	-	intronic	Numb	.	.	.	539	39.61	0.02	0.0056612
chr4	155154965	T	C	-	UTR3	Ski	NM_011385:c.*2376A>G	.	.	434	39.85	0.02	0.0103898
chr1	52164922	T	C	-	UTR3	Gls	NM_001081081:c.*1236A>G	.	.	597	38.81	0.02	0.0104848
chr15	6714014	A	G	+	intronic	Rictor	.	.	.	26	39.38	0.35	0.00547092
chr16	11644916	A	G	+	intronic	Snx29	.	.	.	26	38.38	0.35	0.00547092
chr6	87916284	A	G	+	intronic	Hmces	.	.	.	26	38.96	0.35	0.00547092
chr18	61125713	A	G	+	exonic	Csf1r	.	nonsynonymous SNV	Csf1r:NM_001037859:exon15:c.A2003G:p.D668G	346	38.21	0.03	0.00157447
chr13	37415527	A	G	+	exonic	Ly86	.	nonsynonymous SNV	Ly86:NM_010745:exon4:c.A383G:p.N128S	432	36.77	0.03	0.00300822
chr10	67158054	A	G	+	exonic	Jmjd1c	.	nonsynonymous SNV	Jmjd1c:NM_207221:exon2:c.A313G:p.I105V	27	39.89	0.33	0.00564047
chr2	79659163	A	G	+	intronic	Ssfa2	.	.	.	27	40.41	0.33	0.00564047
chr10	67192272	A	G	+	intronic	Jmjd1c	.	.	.	298	39.64	0.03	0.0102304
chr4	47412216	A	G	+	UTR3	Tgfbr1	NM_009370:c.*1439A>G, NM_001312868:c.*1439A>G, NM_001312869:c.*1439A>G	.	.	305	39.76	0.03	0.0102421
chr10	79910471	A	G	missing	ncRNA_intronic	Bc1	.	.	.	342	37.77	0.03	0.0102932
chr1	16658418	A	G	+	ncRNA_exonic	D030040B21Rik	.	.	.	32	39.53	0.3	0.00609146
chr8	69815528	A	G	+	exonic	Gmip	.	nonsynonymous SNV	Gmip:NM_198101:exon12:c.A1231G:p.S411G	30	39.9	0.3	0.00609146
chr12	103440066	A	G	+	exonic	Ifi27	.	synonymous SNV	Ifi27:NM_194069:exon4:c.A393G:p.S131S, Ifi27:NM_194068:exon5:c.A513G:p.S171S, Ifi27:NM_194066:exon6:c.A648G:p.S216S, Ifi27:NM_194067:exon6:c.A543G:p.S181S, Ifi27:NM_026790:exon7:c.A678G:p.S226S	31	40.06	0.29	0.00622508
chr5	115093547	A	G	+	intronic	Sppl3	.	.	.	32	39.62	0.28	0.00635145
chr19	25100099	A	G	+	intronic	Dock8	.	.	.	14	39	0.57	0.00637681
chr6	72145251	A	G	+	intronic	St3gal5	.	.	.	14	37.93	0.57	0.00637681
chr7	122311330	A	G	+	intronic	Prkcb	.	.	.	14	39.57	0.57	0.00637681
chr17	39847601	T	C	missing	ncRNA_exonic	Rn45s	.	.	.	1230	39.36	0.03	1.65975e-09
chr1	180946661	A	G	+	exonic	Tmem63a	.	nonsynonymous SNV	Tmem63a:NM_144794:exon2:c.A82G:p.N28D	33	38.58	0.27	0.0064711
chr18	11927729	A	G	+	intronic	Cables1	.	.	.	34	38.71	0.26	0.00658454
chr18	35852135	A	G	+	intronic	Cxxc5	.	.	.	34	38	0.26	0.00658454
chr17	74622976	A	G	+	exonic	Birc6	.	nonsynonymous SNV	Birc6:NM_007566:exon35:c.A7178G:p.Q2393R	36	39.03	0.25	0.0067946
chr7	55891287	A	G	+	intronic	Cyfip1	.	.	.	36	38.94	0.25	0.0067946
chr8	108819271	A	G	+	intronic	Zfhx3	.	.	.	40	38.85	0.23	0.00707329
chr11	34076828	A	G	+	intronic	Lcp2	.	.	.	15	40.4	0.53	0.00709645
chrX	7774363	A	G	+	UTR3	Tfe3	NM_172472:c.*432A>G, NM_001271489:c.*432A>G, NM_001271490:c.*432A>G, NM_001105196:c.*432A>G, NM_001105197:c.*432A>G, NM_001271491:c.*432A>G	.	.	15	38.67	0.53	0.00709645
chr2	19307941	A	G	+	intronic	Armc3	.	.	.	40	39.35	0.23	0.00715777
chr7	49286943	A	G	+	intronic	Nav2	.	.	.	41	39.68	0.22	0.0072385
chr2	130496254	A	G	+	intronic	Ptpra	.	.	.	48	38.42	0.19	0.00771653
chr8	81757956	A	G	+	intronic	Inpp4b	.	.	.	48	39.75	0.19	0.00771653
chr8	88302476	A	G	+	intronic	Adcy7	.	.	.	16	38.19	0.5	0.00774935
chr9	64714662	A	G	.	downstream	Rab11a	.	.	.	16	39.06	0.5	0.00774935
chr1	133137504	A	G	+	UTR3	Ppp1r15b	NM_133819:c.*617A>G	.	.	52	38.44	0.17	0.00793579
chr1	173429613	A	G	+	intronic	Aim2	.	.	.	54	40.44	0.17	0.008034
chr7	25292737	A	G	+	exonic	Cic	.	nonsynonymous SNV	Cic:NM_027882:exon18:c.A4271G:p.K1424R, Cic:NM_001302811:exon19:c.A6989G:p.K2330R	57	39.58	0.16	0.00816915
chr16	94596882	A	G	+	intronic	Dyrk1a	.	.	.	17	39.53	0.47	0.0083426
chr7	49034249	A	G	+	intronic	Nav2	.	.	.	70	38.8	0.13	0.00862717
chr12	70988733	A	G	+	intronic	Psma3	.	.	.	71	39.89	0.13	0.00865576
chr18	75394704	A	G	+	UTR3	Smad7	NM_001042660:c.*339A>G	.	.	18	38.83	0.44	0.00888289
chr12	73586464	A	G	+	intronic	Prkch	.	.	.	81	39.8	0.11	0.00890435
chr10	117277464	A	G	.	downstream	Lyz2	.	.	.	84	39.07	0.11	0.0089678
chr1	191169350	A	G	.	downstream	Atf3	.	.	.	93	40.08	0.1	0.00911744
chr11	11733987	A	G	+	intronic	Ikzf1	.	.	.	96	39.26	0.09	0.00918319
chr10	79952068	A	G	missing	ncRNA_intronic	Bc1	.	.	.	100	37.13	0.09	0.00921412
chr4	97808447	A	G	+	intronic	Nfia	.	.	.	99	39.41	0.09	0.00922912
chr1	59873116	A	G	+	UTR3	Bmpr2	NM_007561:c.*2631A>G	.	.	19	39.68	0.42	0.00937624
chr12	37245305	A	G	+	intronic	Agmo	.	.	.	19	38.63	0.42	0.00937624
chr15	38692059	A	G	+	UTR3	Atp6v1c1	NM_025494:c.*352A>G	.	.	19	39.79	0.42	0.00937624
chr5	105889864	A	G	+	intronic	Zfp326	.	.	.	19	38.79	0.42	0.00937624
chr8	88134888	A	G	+	UTR3	Cnep1r1	NM_029074:c.*1059A>G	.	.	19	39.53	0.42	0.00937624
chr1	78102439	T	C	-	UTR3	Pax3	NM_001159520:c.*362A>G, NM_008781:c.*869A>G	.	.	602	38.01	0.03	1.75768e-05
chr10	39969808	T	C	-	UTR3	BC021785	NM_001001489:c.*140A>G, NM_001113385:c.*335A>G	.	.	439	39.43	0.03	0.00160173
chr10	39969690	T	C	-	UTR3	BC021785	NM_001001489:c.*258A>G, NM_001113385:c.*453A>G	.	.	365	38.98	0.03	0.00297725
chr4	135270890	T	C	-	intronic	Clic4	.	.	.	382	38.72	0.03	0.00298688
chr10	122565936	T	C	missing	ncRNA_exonic	A130077B15Rik	.	.	.	439	39.34	0.03	0.00301083
chr14	55604477	A	G	+	exonic	Irf9	.	nonsynonymous SNV	Irf9:NM_001159417:exon2:c.A121G:p.I41V	20	39.5	0.4	0.00982801
chr4	101354197	A	G	+	ncRNA_intronic	0610043K17Rik,E130102H24Rik	.	.	.	20	39.75	0.4	0.00982801
chr17	24166993	A	G	missing	ncRNA_intronic	Atp6v0c-ps2	.	.	.	10	40.2	0.7	0.00988331
chr6	134207328	A	G	+	intronic	Etv6	.	.	.	10	37.3	0.7	0.00988331
chr1	44205590	T	C	-	UTR3	Mettl21e	NM_207281:c.*760A>G	.	.	380	38.48	0.03	0.00557748
chr4	141863457	T	C	-	intronic	Efhd2	.	.	.	283	39.05	0.03	0.0102036
chr17	39848159	T	C	missing	ncRNA_exonic	Rn45s	.	.	.	338	38.34	0.03	0.0102905
chr10	67219963	A	G	+	exonic	Jmjd1c	.	synonymous SNV	Jmjd1c:NM_001242396:exon7:c.A1479G:p.A493A, Jmjd1c:NM_207221:exon8:c.A2022G:p.A674A	371	39.95	0.04	0.000118699
chr1	9940649	A	G	+	UTR3	Mcmdc2	NM_177722:c.*105A>G	.	.	423	36.39	0.04	0.000232267
chr17	23818945	A	G	+	exonic	Srrm2	.	nonsynonymous SNV	Srrm2:NM_175229:exon10:c.A4562G:p.H1521R	246	38.2	0.04	0.00542986
chr1	55731767	A	G	+	intronic	Plcl1	.	.	.	21	39.62	0.38	0.0102429
chr2	174332160	A	G	+	intronic	Gnas	.	.	.	202	39.58	0.04	0.00999034
chr7	28377544	T	C	-	UTR3	Zfp36	NM_011756:c.*14A>G	.	.	896	37.96	0.04	7.75454e-10
chr5	113794538	T	C	-	UTR3	Tmem119	NM_146162:c.*358A>G	.	.	663	38.71	0.04	3.25185e-07
chr19	5801072	T	C	-	ncRNA_exonic	Malat1	.	.	.	511	38.75	0.04	1.71628e-05
chr5	113794971	T	C	-	exonic	Tmem119	.	synonymous SNV	Tmem119:NM_146162:exon2:c.A768G:p.L256L	409	39.41	0.04	6.23284e-05
chr10	10688792	T	C	-	UTR3	Grm1	NM_001114333:c.*1135A>G, NM_016976:c.*171A>G	.	.	252	39.38	0.04	0.00288826
chr9	46029777	A	G	+	intronic	Sik3	.	.	.	22	36.41	0.36	0.010625
chr3	9688960	T	C	-	UTR3	Pag1	NM_001195031:c.*4807A>G, NM_053182:c.*4807A>G	.	.	268	39.91	0.04	0.0029091
chr1	191174159	T	C	-	intronic	Atf3	.	.	.	229	39.48	0.04	0.00539856
chr4	55530486	T	C	-	exonic	Klf4	.	synonymous SNV	Klf4:NM_010637:exon3:c.A624G:p.V208V	277	35.55	0.04	0.00547721
chr10	39969813	T	C	-	UTR3	BC021785	NM_001001489:c.*135A>G, NM_001113385:c.*330A>G	.	.	253	39.19	0.04	0.0101356
chr6	122854734	T	C	-	intronic	C3ar1	.	.	.	256	40	0.04	0.0101473
chr10	83558639	A	G	+	exonic	A230046K03Rik	.	nonsynonymous SNV	A230046K03Rik:NM_001033375:exon11:c.A828G:p.I276M	23	39.87	0.35	0.0109778
chr10	14123084	A	G	+	intronic	Hivep2	.	.	.	665	39.59	0.05	1.08953e-08
chr18	32428508	A	G	+	intronic	Bin1	.	.	.	443	38.54	0.05	4.39749e-06
chr10	122565866	A	G	missing	ncRNA_exonic	A130077B15Rik	.	.	.	370	38.45	0.05	8.26197e-06
chr10	60302338	A	G	+	UTR3	Psap	NM_001146122:c.*609A>G, NM_001146121:c.*609A>G, NM_011179:c.*609A>G, NM_001146123:c.*609A>G, NM_001146120:c.*609A>G, NM_001146124:c.*609A>G	.	.	357	39.23	0.05	1.60487e-05
chr14	120411984	A	G	+	intronic	Mbnl2	.	.	.	309	38.23	0.05	0.000115185
chr3	136740078	A	G	+	intronic	Ppp3ca	.	.	.	249	39.09	0.05	0.00152374
chr11	54065528	T	C	-	intronic	Pdlim4	.	.	.	73	39.66	0.88	2.88929e-30
chr11	48872340	A	G	.	upstream	Irgm1	.	.	.	260	39.08	0.05	0.00153134
chr3	31109412	A	G	+	intronic	Skil	.	.	.	240	39.67	0.05	0.00287898
chr13	37886374	A	G	+	intronic	Rreb1	.	.	.	183	39.83	0.05	0.00528535
chr1	34135595	A	G	+	intronic	Dst	.	.	.	205	36.99	0.05	0.00533823
chr10	41530680	A	G	+	UTR3	Cd164	NM_016898:c.*1839A>G	.	.	198	39.9	0.05	0.00997535
chr1	36440876	T	C	-	intronic	Lman2l	.	.	.	552	38.07	0.05	3.11094e-07
chr11	120112186	T	C	-	intronic	Slc38a10	.	.	.	71	38.75	0.72	7.15262e-21
chr1	74739423	T	C	-	UTR3	Prkag3	NM_153744:c.*756A>G	.	.	374	38.57	0.05	3.16081e-05
chr9	57256954	T	C	-	exonic	1700017B05Rik	.	synonymous SNV	1700017B05Rik:NM_028820:exon2:c.A2136G:p.S712S	81	38.4	0.6	1.44403e-18
chr3	59209436	T	C	-	exonic	P2ry13	.	nonsynonymous SNV	P2ry13:NM_028808:exon2:c.A920G:p.Q307R	349	39.76	0.05	0.000117587
chr1	130697552	T	C	-	UTR3	Pfkfb2	NM_008825:c.*333A>G, NM_001162416:c.*333A>G	.	.	54	38.39	0.69	1.21427e-14
chr7	111074929	T	C	-	exonic	Eif4g2	.	nonsynonymous SNV	Eif4g2:NM_001040131:exon17:c.A1753G:p.N585D, Eif4g2:NM_013507:exon18:c.A1867G:p.N623D	222	39.6	0.05	0.0053843
chr11	120579091	T	C	-	UTR3	Arhgdia	NM_133796:c.*140A>G	.	.	176	38.76	0.05	0.00988092
chr3	9787446	T	C	-	intronic	Pag1	.	.	.	87	39.28	0.47	2.46655e-14
chrX	73894886	T	C	-	exonic	Arhgap4	.	synonymous SNV	Arhgap4:NM_001162424:exon21:c.A2655G:p.A885A, Arhgap4:NM_001162423:exon22:c.A2685G:p.A895A, Arhgap4:NM_138630:exon22:c.A2718G:p.A906A	63	38.33	0.6	2.81882e-14
chr17	30509904	T	C	-	intronic	Btbd9	.	.	.	79	39.25	0.49	8.86889e-14
chr11	16973696	T	C	-	UTR3	Plek	NM_019549:c.*454A>G	.	.	178	39.94	0.05	0.00989046
chr1	170198813	T	C	.	downstream	Uhmk1	.	.	.	45	39.4	0.73	1.84286e-13
chr17	81485103	T	C	-	intronic	Slc8a1	.	.	.	63	39.73	0.57	2.98775e-13
chr15	48246057	T	C	-	intronic	Csmd3	.	.	.	36	39.89	0.83	3.16686e-13
chr10	62507730	T	C	-	UTR5	Srgn	NM_011157:c.-16A>G	.	.	43	39.23	0.74	3.819e-13
chr14	67062018	T	C	-	intronic	Ppp2r2a	.	.	.	191	38.98	0.05	0.00994763
chr14	26417546	T	C	-	intronic	Slmap	.	.	.	34	38.88	0.79	1.84816e-11
chr3	108907063	T	C	-	intronic	Prpf38b	.	.	.	31	39.29	0.84	1.89448e-11
chr2	155679085	T	C	-	intronic	Trpc4ap	.	.	.	48	39.56	0.62	2.42858e-11
chr12	67662691	T	C	missing	ncRNA_exonic	Gm17821	.	.	.	94	38.74	0.37	3.11008e-11
chr16	92604428	T	C	-	UTR3	Runx1	NM_009821:c.*1227A>G, NM_001111021:c.*1227A>G, NM_001111023:c.*1227A>G, NM_001111022:c.*1227A>G	.	.	32	38.88	0.81	3.44888e-11
chr11	71186794	T	C	-	intronic	Nlrp1b	.	.	.	83	39.63	0.4	4.62735e-11
chr15	99405749	A	G	+	exonic	Tmbim6	.	nonsynonymous SNV	Tmbim6:NM_001171035:exon5:c.A319G:p.I107V, Tmbim6:NM_026669:exon5:c.A319G:p.I107V, Tmbim6:NM_001171034:exon6:c.A319G:p.I107V, Tmbim6:NM_001171036:exon6:c.A319G:p.I107V	327	39.04	0.06	4.05544e-06
chr2	164835688	A	G	+	exonic	Ctsa	.	nonsynonymous SNV	Ctsa:NM_001038492:exon7:c.A644G:p.Y215C, Ctsa:NM_008906:exon7:c.A698G:p.Y233C	232	37.86	0.06	0.000211407
chr1	54987070	T	C	-	UTR3	Sf3b1	NM_031179:c.*264A>G	.	.	85	38.41	0.36	3.22683e-10
chr7	35054569	T	C	-	intronic	Cebpg	.	.	.	25	39.64	0.88	5.34971e-10
chr5	135960001	T	C	.	downstream	Ssc4d	.	.	.	64	37.5	0.45	5.86867e-10
chr1	13565927	T	C	-	UTR3	Tram1	NM_028173:c.*396A>G	.	.	42	38.14	0.65	6.11576e-10
chr19	25131664	A	G	+	intronic	Dock8	.	.	.	221	39.47	0.06	0.000406144
chr13	5867707	A	G	+	UTR3	Klf6	NM_011803:c.*424A>G	.	.	185	37.77	0.06	0.00146242
chr7	114469748	A	G	+	intronic	Pde3b	.	.	.	215	38.45	0.06	0.00149553
chr2	34775760	A	G	+	exonic	Hspa5	.	nonsynonymous SNV	Hspa5:NM_022310:exon8:c.A1615G:p.I539V, Hspa5:NM_001163434:exon9:c.A1615G:p.I539V	178	39.92	0.06	0.00277971
chr11	23741555	A	G	.	downstream	Rel	.	.	.	143	39.59	0.06	0.00968584
chr3	51972293	T	C	-	intronic	Maml3	.	.	.	85	39.93	0.33	4.58513e-09
chr4	47412760	A	G	+	UTR3	Tgfbr1	NM_009370:c.*1983A>G, NM_001312868:c.*1983A>G, NM_001312869:c.*1983A>G	.	.	149	38.5	0.06	0.00972762
chr4	11247849	T	C	-	exonic	Ints8	.	synonymous SNV	Ints8:NM_001159595:exon4:c.A501G:p.G167G, Ints8:NM_178112:exon4:c.A501G:p.G167G	23	38.78	0.87	5.90276e-09
chr11	118274248	T	C	-	intronic	Usp36	.	.	.	74	39.58	0.36	7.09238e-09
chr6	31203167	T	C	-	ncRNA_intronic	Lincpint	.	.	.	76	39.34	0.36	7.75052e-09
chr1	71311590	T	C	-	intronic	Abca12	.	.	.	560	39.51	0.06	5.14794e-09
chr16	92604305	T	C	-	UTR3	Runx1	NM_009821:c.*1350A>G, NM_001111021:c.*1350A>G, NM_001111023:c.*1350A>G, NM_001111022:c.*1350A>G	.	.	35	39.2	0.66	8.44306e-09
chr11	104342959	T	C	-	intronic	Kansl1	.	.	.	27	39.85	0.78	1.03432e-08
chr8	70701416	T	C	.	downstream	Jund	.	.	.	332	38.37	0.06	8.0255e-06
chr1	178337204	T	C	-	exonic	Hnrnpu	.	nonsynonymous SNV	Hnrnpu:NM_016805:exon1:c.A368G:p.E123G	61	39.25	0.41	2.22255e-08
chr3	9799784	T	C	-	intronic	Pag1	.	.	.	61	37.98	0.41	2.22255e-08
chr1	191007630	T	C	-	UTR3	Mfsd7b	NM_001313747:c.*509A>G, NM_001081259:c.*509A>G	.	.	29	39.86	0.72	2.24189e-08
chr3	9776843	T	C	-	intronic	Pag1	.	.	.	85	39.22	0.31	2.53955e-08
chr11	75453912	T	C	-	exonic	Wdr81	.	synonymous SNV	Wdr81:NM_138950:exon1:c.A528G:p.R176R	26	39.88	0.77	3.15209e-08
chr3	54728357	T	C	.	downstream	Exosc8	.	.	.	54	39.15	0.44	3.5772e-08
chr17	45568998	T	C	-	exonic	Hsp90ab1	.	nonsynonymous SNV	Hsp90ab1:NM_008302:exon9:c.A1591G:p.K531E	246	39.5	0.06	0.000414053
chr1	157216537	T	C	-	intronic	Rasal2	.	.	.	62	40.52	0.39	5.92058e-08
chr19	5497066	T	C	-	intronic	Snx32	.	.	.	19	40.32	0.89	9.73256e-08
chr4	155161410	T	C	-	intronic	Ski	.	.	.	19	38.95	0.89	9.73256e-08
chr17	56016990	T	C	-	UTR3	Sh3gl1	NM_001252471:c.*788A>G, NM_013664:c.*550A>G	.	.	45	38.33	0.49	1.20176e-07
chr4	3569609	T	C	-	exonic	Tmem68	.	nonsynonymous SNV	Tmem68:NM_028097:exon3:c.A80G:p.E27G	27	39.78	0.7	1.89273e-07
chr2	33798497	T	C	-	intronic	Mvb12b	.	.	.	202	39.17	0.06	0.00148234
chr16	26104777	T	C	-	intronic	P3h2	.	.	.	211	39.13	0.06	0.00149164
chr11	16991482	T	C	-	intronic	Plek	.	.	.	194	39.24	0.06	0.00280939
chr1	144004027	T	C	-	exonic	Rgs2	.	nonsynonymous SNV	Rgs2:NM_009061:exon1:c.A92G:p.E31G	139	38.01	0.06	0.00965603
chr10	25169810	T	C	-	UTR3	Akap7	NM_018747:c.*1242A>G	.	.	144	39.12	0.06	0.00968584
chr15	36778120	T	C	-	intronic	Ywhaz	.	.	.	152	38.57	0.06	0.0097473
chr14	33101158	T	C	-	intronic	Wdfy4	.	.	.	19	40.47	0.84	6.45631e-07
chr15	79362678	T	C	-	exonic	Tmem184b	.	nonsynonymous SNV	Tmem184b:NM_001253820:exon7:c.A770G:p.K257R, Tmem184b:NM_001253817:exon9:c.A1190G:p.K397R, Tmem184b:NM_172608:exon9:c.A1190G:p.K397R, Tmem184b:NM_001253819:exon10:c.A1211G:p.K404R	19	39.11	0.84	6.45631e-07
chr8	70701201	A	G	.	downstream	Jund	.	.	.	437	39.69	0.07	4.57969e-09
chr4	34863469	T	C	-	intronic	Zfp292	.	.	.	17	40.41	0.88	1.05673e-06
chr11	105758993	A	G	+	intronic	Tanc2	.	.	.	239	37.02	0.07	5.57573e-05
chr11	69091294	A	G	+	UTR3	Vamp2	NM_009497:c.*628A>G	.	.	228	34.52	0.07	0.000107955
chr8	25155553	T	C	-	UTR3	Tacc1	NM_199323:c.*4199A>G, NM_177089:c.*4199A>G	.	.	53	39.81	0.38	1.38655e-06
chr4	47411864	A	G	+	UTR3	Tgfbr1	NM_009370:c.*1087A>G, NM_001312868:c.*1087A>G, NM_001312869:c.*1087A>G	.	.	145	39.57	0.07	0.00513928
chr14	10244415	T	C	-	intronic	Fhit	.	.	.	25	40.04	0.68	1.52436e-06
chr13	97570184	T	C	missing	ncRNA_intronic	Gm5086	.	.	.	21	40.71	0.76	1.70153e-06
chr6	31113200	T	C	-	ncRNA_intronic	Lincpint	.	.	.	22	38.95	0.73	2.42997e-06
chr1	71311880	T	C	-	intronic	Abca12	.	.	.	80	39.45	0.26	2.94246e-06
chr6	87806305	T	C	-	intronic	Rab43	.	.	.	16	39.62	0.88	3.42217e-06
chr16	36950463	A	G	+	intronic	Hcls1	.	.	.	137	38.99	0.07	0.00964048
chr13	55034319	T	C	-	intronic	Uimc1	.	.	.	24	39.5	0.67	4.24025e-06
chr6	125082921	T	C	.	downstream	Lpar5	.	.	.	279	39.73	0.07	7.62011e-06
chr5	140775601	T	C	-	intronic	Gna12	.	.	.	303	39.47	0.07	7.82249e-06
chr14	99955701	T	C	-	intronic	Klf12	.	.	.	20	39.65	0.75	5.01057e-06
chr12	51823578	T	C	-	intronic	Hectd1	.	.	.	32	39.56	0.53	5.15718e-06
chr11	16982128	T	C	-	intronic	Plek	.	.	.	280	40.01	0.07	1.50672e-05
chrX	48173116	T	C	-	UTR3	Zdhhc9	NM_172465:c.*409A>G	.	.	84	39.4	0.23	7.09608e-06
chr10	95552523	T	C	-	exonic	Nudt4	.	nonsynonymous SNV	Nudt4:NM_027722:exon2:c.A170G:p.E57G	52	38.37	0.35	7.63733e-06
chr3	51917253	T	C	-	intronic	Maml3	.	.	.	187	38.68	0.07	0.000392238
chr17	46674790	T	C	-	UTR3	Klhdc3	NM_027910:c.*296A>G, NM_001163729:c.*296A>G	.	.	28	39.39	0.57	8.91128e-06
chr2	35401284	T	C	-	UTR3	Ggta1	NM_001145821:c.*825A>G, NM_001308299:c.*825A>G, NM_010283:c.*825A>G, NM_001308300:c.*825A>G	.	.	22	40.45	0.68	9.18273e-06
chr3	152191867	T	C	-	intronic	Dnajb4	.	.	.	22	39.36	0.68	9.18273e-06
chr1	131409940	T	C	-	intronic	Srgap2	.	.	.	160	39.59	0.07	0.00142584
chr13	30814430	T	C	-	UTR3	Exoc2	NM_025588:c.*868A>G	.	.	15	40.6	0.87	1.09336e-05
chr9	65563615	T	C	-	intronic	Plekho2	.	.	.	15	40.27	0.87	1.09336e-05
chr6	97361011	T	C	-	intronic	Frmd4b	.	.	.	45	35.8	0.39	1.29123e-05
chr5	123603391	T	C	-	intronic	Clip1	.	.	.	24	38.96	0.62	1.42429e-05
chr7	123332549	T	C	-	intronic	Arhgap17	.	.	.	24	40.38	0.62	1.42429e-05
chr13	107738391	T	C	-	exonic	Zswim6	.	synonymous SNV	Zswim6:NM_145456:exon10:c.A2202G:p.Q734Q	82	39.65	0.22	1.46823e-05
chr2	174427609	T	C	-	UTR3	Ctsz	NM_022325:c.*263A>G	.	.	167	39.77	0.07	0.00143713
chr14	74793724	T	C	-	intronic	Lrch1	.	.	.	181	39.85	0.07	0.00145722
chr12	67668020	T	C	missing	ncRNA_exonic	Gm17821	.	.	.	150	38.86	0.07	0.00270909
chrX	105799302	T	C	-	UTR3	Atrx	NM_009530:c.*873A>G	.	.	144	39.24	0.07	0.00513442
chr5	5368170	T	C	-	intronic	Cdk14	.	.	.	16	39.38	0.81	1.92603e-05
chr3	32341099	T	C	-	UTR3	Zmat3	NM_009517:c.*385A>G	.	.	20	38.8	0.7	1.96569e-05
chr16	91034965	T	C	-	exonic	Paxbp1	.	nonsynonymous SNV	Paxbp1:NM_026110:exon6:c.A1034G:p.Q345R	27	39.52	0.56	2.28682e-05
chr5	110427842	T	C	-	intronic	Fbrsl1	.	.	.	27	37.3	0.56	2.28682e-05
chr3	103735650	T	C	-	UTR3	Olfml3	NM_133859:c.*193A>G	.	.	146	39.44	0.07	0.00513928
chr9	41138892	T	C	-	intronic	Ubash3b	.	.	.	124	38.7	0.07	0.00952748
chr1	88263988	T	C	missing	ncRNA_exonic	6430706D22Rik	.	.	.	17	40.35	0.76	2.95551e-05
chr6	72877801	T	C	-	intronic	Kcmf1	.	.	.	44	39.7	0.36	3.10228e-05
chr11	62443160	T	C	-	intronic	Ncor1	.	.	.	14	40.14	0.86	3.43997e-05
chr15	74959103	A	G	+	UTR3	Ly6e	NM_001164039:c.*390A>G, NM_001164038:c.*390A>G, NM_001164037:c.*390A>G, NM_008529:c.*390A>G, NM_001164036:c.*390A>G, NM_001164040:c.*390A>G	.	.	551	39.21	0.08	1.33354e-13
chr10	109828137	T	C	-	intronic	Nav3	.	.	.	98	38.72	0.17	3.68234e-05
chr1	165701389	T	C	-	intronic	Rcsd1	.	.	.	51	39.33	0.31	3.96731e-05
chr11	107225743	T	C	-	intronic	Pitpnc1	.	.	.	33	38.58	0.45	4.1375e-05
chr12	72212430	T	C	-	UTR3	Rtn1	NM_153457:c.*105A>G, NM_001007596:c.*105A>G, NM_001286448:c.*105A>G	.	.	58	38.98	0.28	4.73034e-05
chr11	48872322	A	G	.	upstream	Irgm1	.	.	.	411	39.2	0.08	5.34284e-10
chr4	47412402	A	G	+	UTR3	Tgfbr1	NM_009370:c.*1625A>G, NM_001312868:c.*1625A>G, NM_001312869:c.*1625A>G	.	.	399	39.71	0.08	4.35057e-09
chr10	30195544	A	G	.	downstream	Cenpw	.	.	.	211	39.27	0.08	5.36888e-05
chr7	4012951	T	C	-	intronic	Lair1	.	.	.	63	39.92	0.25	5.21663e-05
chr10	21996338	A	G	+	exonic	Sgk1	.	nonsynonymous SNV	Sgk1:NM_001161847:exon6:c.A452G:p.Y151C, Sgk1:NM_001161848:exon6:c.A452G:p.Y151C, Sgk1:NM_001161849:exon6:c.A491G:p.Y164C, Sgk1:NM_001161850:exon6:c.A575G:p.Y192C, Sgk1:NM_011361:exon6:c.A533G:p.Y178C, Sgk1:NM_001161845:exon8:c.A812G:p.Y271C	212	38.98	0.08	5.38476e-05
chr7	90172279	A	G	+	exonic	Picalm	.	nonsynonymous SNV	Picalm:NM_001252520:exon7:c.A704G:p.D235G, Picalm:NM_001252521:exon7:c.A704G:p.D235G, Picalm:NM_001252522:exon7:c.A704G:p.D235G, Picalm:NM_001252523:exon7:c.A704G:p.D235G, Picalm:NM_001252524:exon7:c.A704G:p.D235G, Picalm:NM_146194:exon7:c.A704G:p.D235G	219	39.1	0.08	5.43831e-05
chr19	12464309	A	G	+	UTR3	Mpeg1	NM_010821:c.*967A>G	.	.	226	39.79	0.08	5.48889e-05
chr11	107072891	T	C	-	exonic	Bptf	.	nonsynonymous SNV	Bptf:NM_176850:exon11:c.A5131G:p.T1711A	27	36.41	0.52	6.45871e-05
chr15	103478299	A	G	+	exonic	Nckap1l	.	nonsynonymous SNV	Nckap1l:NM_153505:exon19:c.A1900G:p.T634A	211	38.01	0.08	0.000105799
chr7	128118242	A	G	+	UTR3	Itgam	NM_008401:c.*865A>G, NM_001082960:c.*865A>G	.	.	164	37.77	0.08	0.000739515
chr11	106177919	T	C	-	intronic	Strada	.	.	.	20	40	0.65	6.84778e-05
chr19	41321204	T	C	-	intronic	Pik3ap1	.	.	.	43	39.23	0.35	7.01492e-05
chr11	69091158	A	G	+	UTR3	Vamp2	NM_009497:c.*492A>G	.	.	150	38.43	0.08	0.00140799
chr9	41139085	T	C	-	intronic	Ubash3b	.	.	.	28	39.25	0.5	7.14138e-05
chr7	25248565	T	C	-	intronic	Erf	.	.	.	48	38.4	0.31	8.26443e-05
chr7	118201251	T	C	-	intronic	Smg1	.	.	.	51	38.98	0.29	8.95211e-05
chr11	83017548	T	C	-	exonic	Slfn8	.	synonymous SNV	Slfn8:NM_001167743:exon2:c.A168G:p.G56G, Slfn8:NM_181545:exon3:c.A168G:p.G56G	53	38.38	0.28	9.38604e-05
chr1	44205602	T	C	-	UTR3	Mettl21e	NM_207281:c.*748A>G	.	.	57	37.89	0.28	9.59593e-05
chr8	105558640	T	C	-	intronic	Atp6v0d1	.	.	.	56	39.73	0.27	0.000100021
chr2	128763423	A	G	+	intronic	Mertk	.	.	.	150	39.62	0.08	0.00140799
chr6	97338162	T	C	-	intronic	Frmd4b	.	.	.	13	40.31	0.85	0.00010634
chr10	109818434	T	C	-	intronic	Nav3	.	.	.	34	39.76	0.41	0.000110862
chr13	97189372	T	C	-	intronic	Hexb	.	.	.	23	39.65	0.57	0.000113102
chr17	28465080	T	C	-	intronic	Fkbp5	.	.	.	23	39.91	0.57	0.000113102
chr6	108859270	A	G	+	UTR3	Edem1	NM_138677:c.*3714A>G	.	.	120	40.07	0.08	0.00499457
chr12	67668094	A	G	missing	ncRNA_exonic	Gm17821	.	.	.	121	38.92	0.08	0.00500147
chr6	137413471	A	G	+	intronic	Ptpro	.	.	.	121	39.4	0.08	0.00500147
chr11	53354502	A	G	+	intronic	Aff4	.	.	.	111	39.66	0.08	0.00938867
chr8	85084631	A	G	+	intronic	Man2b1	.	.	.	112	38.92	0.08	0.00940046
chr5	135137572	A	G	+	UTR3	Mlxipl	NM_021455:c.*212A>G	.	.	115	39.41	0.08	0.00943464
chr9	41125764	T	C	-	intronic	Ubash3b	.	.	.	80	39.66	0.19	0.000137398
chr11	63145542	T	C	-	ncRNA_intronic	Mir6354	.	.	.	81	38.64	0.19	0.000138597
chr12	72354189	T	C	-	intronic	Rtn1	.	.	.	85	39.41	0.18	0.000143179
chr12	81763910	T	C	-	intronic	Map3k9	.	.	.	25	38.4	0.52	0.000143376
chr3	87253605	T	C	-	intronic	Fcrls	.	.	.	25	38.72	0.52	0.000143376
chr12	34760536	T	C	-	intronic	Hdac9	.	.	.	44	40	0.32	0.000166649
chr19	14453190	T	C	-	intronic	Tle4	.	.	.	44	38.16	0.32	0.000166649
chr19	10245696	T	C	-	UTR3	Dagla	NM_198114:c.*1968A>G	.	.	14	37.71	0.79	0.000170503
chr3	27700146	T	C	-	intronic	Fndc3b	.	.	.	14	39	0.79	0.000170503
chr7	123332933	T	C	-	intronic	Arhgap17	.	.	.	14	39.07	0.79	0.000170503
chr5	145237070	A	G	+	exonic	Zfp655	.	nonsynonymous SNV	Zfp655:NM_001083958:exon5:c.A370G:p.T124A	118	35.96	0.08	0.00946712
chr17	39848701	T	C	missing	ncRNA_exonic	Rn45s	.	.	.	364	38.61	0.08	8.31444e-09
chr1	131496648	T	C	-	intronic	Srgap2	.	.	.	49	39.78	0.29	0.000189714
chr10	40075591	T	C	-	UTR3	Slc16a10	NM_028247:c.*943A>G	.	.	52	37.19	0.28	0.000193982
chr1	10228188	T	C	-	intronic	Arfgef1	.	.	.	213	39.13	0.08	2.72684e-05
chr10	39969755	T	C	-	UTR3	BC021785	NM_001001489:c.*193A>G, NM_001113385:c.*388A>G	.	.	53	36.66	0.26	0.000206154
chr16	36653106	T	C	-	intronic	Cd86	.	.	.	62	39.27	0.23	0.000237676
chr1	134076985	T	C	-	UTR3	Btg2	NM_007570:c.*384A>G	.	.	142	38.79	0.08	0.001392
chr1	144002554	T	C	-	intronic	Rgs2	.	.	.	156	39.46	0.08	0.00141896
chr10	85176500	T	C	-	intronic	Cry1	.	.	.	32	37.06	0.41	0.000242132
chr17	63112123	T	C	-	intronic	Fbxl17	.	.	.	21	38.57	0.57	0.000249856
chr7	90045263	T	C	missing	ncRNA_intronic	E230029C05Rik	.	.	.	67	39.79	0.21	0.000252481
chr4	137329078	T	C	-	exonic	Cdc42	.	synonymous SNV	Cdc42:NM_001243769:exon4:c.A225G:p.T75T, Cdc42:NM_009861:exon4:c.A225G:p.T75T	118	39.83	0.08	0.00498045
chr16	4285807	T	C	-	UTR3	Adcy9	NM_001291910:c.*2091A>G, NM_009624:c.*2091A>G	.	.	22	38.5	0.55	0.000283607
chr6	94186300	T	C	missing	ncRNA_intronic	4930511A08Rik	.	.	.	22	40.27	0.55	0.000283607
chr5	114728004	T	C	-	UTR3	Git2	NM_001077360:c.*2178A>G, NM_001077359:c.*2178A>G, NM_019834:c.*2178A>G	.	.	38	40.32	0.34	0.000313474
chr11	120562173	T	C	-	exonic	P4hb	.	synonymous SNV	P4hb:NM_011032:exon10:c.A1440G:p.A480A	23	39.52	0.52	0.000316823
chr4	133733137	T	C	-	intronic	Arid1a	.	.	.	12	40.33	0.83	0.000322097
chr9	32525061	T	C	-	intronic	Fli1	.	.	.	119	39.67	0.08	0.00498757
chr3	108909053	T	C	-	intronic	Prpf38b	.	.	.	43	39.49	0.3	0.00036383
chr7	43528237	T	C	-	UTR3	Cd33	NM_021293:c.*625A>G, NM_001111058:c.*501A>G	.	.	128	38.41	0.08	0.00504681
chr13	73514950	T	C	.	downstream	Lpcat1	.	.	.	45	39.4	0.29	0.000381933
chr1	133897640	T	C	-	UTR3	Optc	NM_001160421:c.*160A>G, NM_001160420:c.*160A>G, NM_054076:c.*160A>G	.	.	108	38.23	0.08	0.00933936
chr5	101833915	T	C	-	UTR3	Wdfy3	NM_172882:c.*2243A>G	.	.	26	38.96	0.46	0.000411803
chr7	116332762	T	C	-	intronic	Rps13	.	.	.	107	38.86	0.08	0.00933936
chr10	40075619	T	C	-	UTR3	Slc16a10	NM_028247:c.*915A>G	.	.	52	37.19	0.25	0.00043025
chr3	89903444	T	C	-	intronic	Il6ra	.	.	.	54	38.22	0.24	0.000451466
chr6	119924514	T	C	-	UTR3	Wnk1	NM_001185020:c.*1856A>G, NM_001199083:c.*1856A>G, NM_198703:c.*1856A>G, NM_001199084:c.*1856A>G, NM_001185021:c.*1856A>G	.	.	55	39.25	0.24	0.000458154
chr1	144003475	T	C	-	intronic	Rgs2	.	.	.	116	36.72	0.08	0.00944565
chr17	75503227	A	G	+	exonic	Rasgrp3	.	synonymous SNV	Rasgrp3:NM_001166493:exon9:c.A921G:p.K307K, Rasgrp3:NM_207246:exon10:c.A921G:p.K307K	231	39.56	0.09	7.10826e-06
chr9	78175351	A	G	.	upstream	C920006O11Rik	.	.	.	193	39.04	0.09	5.22222e-05
chr6	146735425	A	G	+	intronic	Stk38l	.	.	.	151	39.89	0.09	0.000726495
chr13	93941581	A	G	+	UTR3	Arsb	NM_009712:c.*850A>G	.	.	141	38.67	0.09	0.00138989
chr15	64242191	T	C	-	intronic	Asap1	.	.	.	13	40.62	0.77	0.000491318
chr17	63404482	T	C	-	intronic	Fbxl17	.	.	.	13	39.46	0.77	0.000491318
chr5	36824120	T	C	-	exonic	Man2b2	.	nonsynonymous SNV	Man2b2:NM_008550:exon5:c.A652G:p.T218A	30	35.17	0.4	0.000525378
chr9	65083131	T	C	.	downstream	Dpp8	.	.	.	30	38.9	0.4	0.000525378
chr19	46033020	T	C	-	UTR3	Ldb1	NM_010697:c.*91A>G, NM_001113408:c.*91A>G	.	.	71	39.72	0.18	0.000544566
chrX	74030316	T	C	-	UTR3	Mecp2	NM_010788:c.*5101A>G, NM_001081979:c.*5101A>G	.	.	72	39.74	0.18	0.000548926
chr2	90471311	T	C	-	exonic	Ptprj	.	nonsynonymous SNV	Ptprj:NM_001135657:exon3:c.A197G:p.E66G, Ptprj:NM_008982:exon3:c.A476G:p.E159G	19	40.26	0.58	0.000549016
chr17	17578636	T	C	-	exonic	Lnpep	.	synonymous SNV	Lnpep:NM_172827:exon2:c.A756G:p.L252L	31	39.06	0.39	0.000551376
chrX	98841669	T	C	-	intronic	Ophn1	.	.	.	75	38.57	0.17	0.000561428
chr3	9691506	T	C	-	UTR3	Pag1	NM_001195031:c.*2261A>G, NM_053182:c.*2261A>G	.	.	80	39.44	0.16	0.00058051
chr13	101734376	T	C	-	intronic	Pik3r1	.	.	.	94	39.93	0.14	0.000624578
chr8	119515235	T	C	-	intronic	Mbtps1	.	.	.	98	37.49	0.13	0.000635144
chrX	13288929	A	G	+	exonic	Ddx3x	.	synonymous SNV	Ddx3x:NM_010028:exon10:c.A1014G:p.L338L	102	38.93	0.09	0.00927243
chr1	130697426	T	C	-	UTR3	Pfkfb2	NM_008825:c.*459A>G, NM_001162416:c.*459A>G	.	.	37	38.38	0.33	0.000668071
chr15	76653623	T	C	-	intronic	Cyhr1	.	.	.	14	39.36	0.71	0.000669548
chr7	16236384	T	C	-	UTR3	C5ar2	NM_001146005:c.*540A>G, NM_176912:c.*540A>G	.	.	14	39	0.71	0.000669548
chr13	101735284	T	C	-	intronic	Pik3r1	.	.	.	21	38.62	0.52	0.000696408
chr1	71311463	T	C	-	intronic	Abca12	.	.	.	243	39.42	0.09	1.81528e-06
chr1	170842165	T	C	-	intronic	Atf6	.	.	.	39	39.85	0.31	0.000728556
chr3	83840103	T	C	-	intronic	Tlr2	.	.	.	22	38.55	0.5	0.000766507
chr8	122954212	T	C	-	intronic	Ankrd11	.	.	.	190	39.31	0.09	2.61276e-05
chr16	90937953	T	C	-	UTR3	Synj1	NM_001164483:c.*287A>G, NM_001045515:c.*1085A>G	.	.	23	40.13	0.48	0.000833959
chr11	86335906	T	C	-	intronic	Med13	.	.	.	46	38.3	0.26	0.000847217
chr11	61152717	T	C	-	UTR3	Usp22	NM_001004143:c.*1754A>G	.	.	197	39.75	0.09	5.25873e-05
chr15	98737994	T	C	-	UTR3	Arf3	NM_007478:c.*2339A>G	.	.	157	39.68	0.09	0.000375397
chr1	130695052	T	C	-	UTR3	Pfkfb2	NM_008825:c.*2833A>G	.	.	24	39.21	0.46	0.000898707
chr6	125481070	T	C	-	intronic	Cd9	.	.	.	24	39	0.46	0.000898707
chr5	136480190	T	C	-	intronic	Cux1	.	.	.	126	39.7	0.09	0.00262484
chr1	130697390	T	C	-	UTR3	Pfkfb2	NM_008825:c.*495A>G, NM_001162416:c.*495A>G	.	.	52	38.12	0.24	0.000916569
chr12	67668200	T	C	missing	ncRNA_exonic	Gm17821	.	.	.	11	39.55	0.82	0.000952608
chr18	79040735	T	C	-	intronic	Setbp1	.	.	.	11	39.27	0.82	0.000952608
chr16	92665362	T	C	-	intronic	Runx1	.	.	.	16	39.06	0.62	0.00102691
chr10	117823829	T	C	-	intronic	Rap1b	.	.	.	67	38.94	0.18	0.00108035
chr4	121000228	T	C	-	intronic	Smap2	.	.	.	75	40	0.16	0.00113964
chr17	32332053	T	C	-	intronic	Akap8l	.	.	.	29	40.28	0.38	0.00118325
chr1	54919807	T	C	-	intronic	Ankrd44	.	.	.	17	39	0.59	0.00119886
chr17	45572207	T	C	-	intronic	Hsp90ab1	.	.	.	17	39.18	0.59	0.00119886
chr4	134563236	T	C	-	UTR3	Man1c1	NM_207237:c.*470A>G	.	.	17	38.41	0.59	0.00119886
chr11	74711355	T	C	-	intronic	Pafah1b1	.	.	.	100	39.8	0.12	0.00126975
chr4	3783059	A	G	+	exonic	Lyn	.	nonsynonymous SNV	Lyn:NM_001111096:exon12:c.A1291G:p.I431V, Lyn:NM_010747:exon12:c.A1228G:p.I410V	229	39.03	0.1	4.31362e-07
chr13	54379998	A	G	+	UTR3	Cplx2	NM_009946:c.*289A>G	.	.	107	38.04	0.1	0.00252725
chr2	166572620	T	C	-	intronic	Prex1	.	.	.	32	38.56	0.34	0.00132591
chr4	101246095	T	C	-	intronic	Jak1	.	.	.	32	40	0.34	0.00132591
chr8	108958987	A	G	+	UTR3	Zfhx3	NM_007496:c.*1885A>G	.	.	113	39.45	0.1	0.0025651
chr9	66844700	T	C	-	UTR3	Rab8b	NM_173413:c.*3019A>G	.	.	18	39.5	0.56	0.00136395
chr1	80530245	T	C	-	exonic	Dock10	.	nonsynonymous SNV	Dock10:NM_001285927:exon45:c.A4951G:p.T1651A, Dock10:NM_175291:exon45:c.A4987G:p.T1663A	33	38.88	0.33	0.00136943
chr4	141867782	T	C	-	intronic	Efhd2	.	.	.	33	37.73	0.33	0.00136943
chr11	107184867	T	C	-	exonic	Nol11	.	nonsynonymous SNV	Nol11:NM_001161329:exon4:c.A334G:p.I112V, Nol11:NM_133702:exon4:c.A334G:p.I112V	12	38.75	0.75	0.00137973
chr15	48789692	T	C	-	intronic	Csmd3	.	.	.	12	38.75	0.75	0.00137973
chr3	95662450	A	G	+	UTR3	Mcl1	NM_008562:c.*1627A>G	.	.	104	39.62	0.1	0.00486703
chr7	63931421	T	C	-	intronic	Klf13	.	.	.	34	39.35	0.32	0.0014111
chr1	144001857	T	C	-	exonic	Rgs2	.	synonymous SNV	Rgs2:NM_009061:exon5:c.A459G:p.Q153Q	745	39.6	0.1	3.4699e-23
chr3	59209353	T	C	-	exonic	P2ry13	.	nonsynonymous SNV	P2ry13:NM_028808:exon2:c.A1003G:p.T335A	351	36.96	0.1	1.12891e-10
chr13	107877125	T	C	-	intronic	Zswim6	.	.	.	175	38.69	0.1	5.04006e-05
chr8	126589627	T	C	-	UTR3	Irf2bp2	NM_001164598:c.*1486A>G	.	.	176	39.71	0.1	5.05103e-05
chr14	54752398	T	C	-	intronic	Slc7a8	.	.	.	151	38.35	0.1	0.000188309
chr16	96057043	T	C	-	intronic	Brwd1	.	.	.	36	38.42	0.31	0.00148931
chr5	136336698	T	C	-	intronic	Cux1	.	.	.	19	39.53	0.53	0.00152142
chr8	80866222	T	C	-	intronic	Gab1	.	.	.	19	40.05	0.53	0.00152142
chr9	41138366	T	C	-	intronic	Ubash3b	.	.	.	38	38.26	0.29	0.00156126
chr11	104419236	T	C	-	intronic	Kansl1	.	.	.	106	39.38	0.1	0.00252725
chr7	25082085	A	G	+	exonic	Zfp574	.	nonsynonymous SNV	Zfp574:NM_001168506:exon2:c.A2531G:p.H844R, Zfp574:NM_175477:exon2:c.A2531G:p.H844R	159	36.06	0.11	4.8487e-05
chr12	3645697	A	G	+	intronic	Dtnb	.	.	.	107	39.43	0.11	0.00129624
chr4	139427989	A	G	+	intronic	Ubr4	.	.	.	108	38.1	0.11	0.00129976
chr3	135652574	T	C	-	intronic	Nfkb1	.	.	.	41	38.54	0.27	0.00165889
chr1	93407030	T	C	-	UTR3	Hdlbp	NM_133808:c.*1143A>G, NM_001301364:c.*1143A>G	.	.	20	37.7	0.5	0.00167103
chr2	71857951	A	G	+	ncRNA_intronic	Mir5098	.	.	.	103	39.8	0.11	0.00250955
chr1	74739461	T	C	-	UTR3	Prkag3	NM_153744:c.*718A>G	.	.	42	37.79	0.26	0.00168897
chr4	101220879	T	C	-	intronic	Jak1	.	.	.	155	39.35	0.11	4.79565e-05
chr5	123557536	T	C	-	intronic	Vps33a	.	.	.	43	39.26	0.26	0.00171793
chr2	73481827	T	C	-	intronic	Wipf1	.	.	.	44	38.91	0.25	0.00174582
chr14	54907014	T	C	-	UTR3	Slc22a17	NM_021551:c.*57A>G	.	.	13	38.85	0.69	0.00180374
chr10	40075605	T	C	-	UTR3	Slc16a10	NM_028247:c.*929A>G	.	.	53	38.57	0.21	0.00193647
chr2	35180730	T	C	-	UTR3	Rab14	NM_026697:c.*1540A>G	.	.	129	39.68	0.11	0.000353365
chr15	36786613	T	C	-	intronic	Ywhaz	.	.	.	60	39.02	0.18	0.00208306
chr10	60731737	T	C	-	intronic	Slc29a3	.	.	.	24	38.92	0.42	0.00219366
chr7	45391089	T	C	-	intronic	Snrnp70	.	.	.	24	40.12	0.42	0.00219366
chr1	130697436	T	C	-	UTR3	Pfkfb2	NM_008825:c.*449A>G, NM_001162416:c.*449A>G	.	.	14	37.86	0.64	0.00221205
chr1	43061460	T	C	-	intronic	Tgfbrap1	.	.	.	14	36.64	0.64	0.00221205
chr10	53978154	T	C	-	intronic	Man1a	.	.	.	14	39.79	0.64	0.00221205
chr7	100938433	T	C	-	exonic	P2ry6	.	nonsynonymous SNV	P2ry6:NM_183168:exon3:c.A718G:p.M240V	71	37.18	0.15	0.00223645
chr1	38867029	T	C	-	intronic	Chst10	.	.	.	78	37.95	0.14	0.00230339
chr6	67292360	T	C	-	exonic	Il12rb2	.	nonsynonymous SNV	Il12rb2:NM_001311141:exon10:c.A1466G:p.E489G, Il12rb2:NM_008354:exon16:c.A2468G:p.E823G	93	39.35	0.12	0.0024429
chr1	144246323	T	C	-	exonic	Rgs1	.	nonsynonymous SNV	Rgs1:NM_015811:exon4:c.A311G:p.K104R	106	39.95	0.11	0.00129265
chr1	13346383	T	C	-	intronic	Ncoa2	.	.	.	29	39.34	0.36	0.00261192
chr3	9789442	T	C	-	intronic	Pag1	.	.	.	28	37.57	0.36	0.00261192
chr6	119964687	T	C	-	intronic	Wnk1	.	.	.	107	38.66	0.11	0.00129624
chr16	49911331	A	G	+	UTR3	Cd47	NM_010581:c.*454A>G	.	.	194	39.27	0.12	7.88652e-07
chrX	96167131	A	G	+	UTR3	Msn	NM_010833:c.*497A>G	.	.	119	39.46	0.12	0.000343281
chr9	21369146	A	G	+	intronic	Ilf3	.	.	.	104	37.62	0.12	0.000649644
chr15	100107413	T	C	-	ncRNA_intronic	Mir3473a	.	.	.	10	39.7	0.8	0.00273875
chr18	46194185	T	C	-	intronic	Trim36	.	.	.	10	40.4	0.8	0.00273875
chr3	9716790	T	C	-	intronic	Pag1	.	.	.	10	39	0.8	0.00273875
chr7	90029809	T	C	missing	ncRNA_intronic	E230029C05Rik	.	.	.	10	39.4	0.8	0.00273875
chr9	116153796	T	C	-	intronic	Tgfbr2	.	.	.	10	40.6	0.8	0.00273875
chr16	90951299	T	C	-	intronic	Synj1	.	.	.	30	37.43	0.33	0.00278955
chr3	51717161	T	C	-	intronic	Maml3	.	.	.	30	39.6	0.33	0.00278955
chr13	46691190	T	C	-	intronic	Nup153	.	.	.	31	39.61	0.32	0.00287167
chr13	97176402	A	G	+	UTR3	Gfm2,Hexb	NM_177266:c.*665A>G, NM_001271464:c.*665A>G, NM_001271463:c.*665A>G, NM_001271465:c.*665A>G; NM_010422:c.*127T>C	.	.	204	39.35	0.13	4.56502e-08
chr11	121339692	T	C	-	intronic	Wdr45b	.	.	.	16	39.56	0.56	0.00296142
chr17	39848331	A	G	missing	ncRNA_exonic	Rn45s	.	.	.	144	39.1	0.13	1.12913e-05
chr6	125359508	A	G	+	intronic	Tnfrsf1a	.	.	.	111	37.83	0.13	0.000334074
chr10	80278414	T	C	missing	ncRNA_intronic	Bc1	.	.	.	104	38.98	0.13	0.000325019
chr1	24765846	A	G	+	UTR3	Lmbrd1	NM_026719:c.*3110A>G, NM_001310483:c.*3110A>G	.	.	248	37.4	0.14	3.29477e-10
chr18	74281957	A	G	+	UTR3	Mbd1	NM_013594:c.*6A>G	.	.	132	39.89	0.14	1.06729e-05
chr10	60301796	A	G	+	UTR3	Psap	NM_001146122:c.*67A>G, NM_001146121:c.*67A>G, NM_011179:c.*67A>G, NM_001146123:c.*67A>G, NM_001146120:c.*67A>G, NM_001146124:c.*67A>G	.	.	136	39.38	0.14	1.08881e-05
chr12	102413535	T	C	-	exonic	Lgmn	.	nonsynonymous SNV	Lgmn:NM_011175:exon3:c.A172G:p.I58V	533	38.99	0.14	6.64439e-23
chr10	40075587	T	C	-	UTR3	Slc16a10	NM_028247:c.*947A>G	.	.	35	37.6	0.29	0.0031622
chr3	101597843	T	C	-	intronic	Atp1a1	.	.	.	36	39.94	0.28	0.00322654
chr12	32176176	T	C	-	UTR3	Pik3cg	NM_020272:c.*402A>G, NM_001146201:c.*402A>G, NM_001146200:c.*402A>G	.	.	37	40.19	0.27	0.00328799
chr7	97413280	T	C	-	UTR3	Thrsp	NM_009381:c.*255A>G	.	.	37	39.7	0.27	0.00328799
chr19	41310947	T	C	-	intronic	Pik3ap1	.	.	.	17	39.59	0.53	0.00329996
chr2	13167544	T	C	-	intronic	Rsu1	.	.	.	17	38.76	0.53	0.00329996
chr10	116563420	T	C	-	intronic	Cnot2	.	.	.	38	40.26	0.26	0.00334672
chr5	99231428	T	C	-	intronic	Rasgef1b	.	.	.	38	39.42	0.26	0.00334672
chr5	134620685	T	C	-	UTR3	Eif4h	NM_033561:c.*824A>G, NM_001312867:c.*824A>G	.	.	40	40	0.25	0.0034567
chr14	33967617	T	C	-	UTR3	Zfp488	NM_001013777:c.*2574A>G	.	.	41	39.22	0.24	0.00350825
chr6	35511623	T	C	-	UTR3	Mtpn	NM_008098:c.*608A>G	.	.	18	38.72	0.5	0.00361513
chr1	87679361	A	G	+	intronic	Inpp5d	.	.	.	180	39.66	0.15	4.05135e-08
chr1	59873034	A	G	+	UTR3	Bmpr2	NM_007561:c.*2549A>G	.	.	126	39.31	0.15	1.03313e-05
chr11	76790907	T	C	-	intronic	Cpd	.	.	.	45	39.49	0.22	0.00369451
chr2	167049199	T	C	-	intronic	Znfx1	.	.	.	45	35.2	0.22	0.00369451
chr13	59660250	T	C	-	intronic	Golm1	.	.	.	46	39.28	0.22	0.00373664
chr8	57654945	T	C	missing	ncRNA_intronic	AW046200	.	.	.	11	40.36	0.73	0.0037594
chr16	17371863	T	C	-	intronic	Pi4ka	.	.	.	51	39.47	0.2	0.00392523
chr13	107834000	T	C	-	intronic	Zswim6	.	.	.	54	40.06	0.19	0.00402331
chr4	108234694	T	C	-	UTR3	Zyg11b	NM_001033634:c.*1310A>G	.	.	54	40.37	0.19	0.00402331
chr11	121334153	T	C	-	intronic	Wdr45b	.	.	.	20	40.3	0.45	0.00418087
chr2	33453728	T	C	-	exonic	Zbtb43	.	nonsynonymous SNV	Zbtb43:NM_001025594:exon3:c.A1373G:p.K458R, Zbtb43:NM_027947:exon4:c.A1484G:p.K495R	20	40	0.45	0.00418087
chr3	100471043	T	C	.	downstream	Fam46c	.	.	.	69	39.16	0.14	0.00439562
chr7	30192350	T	C	-	exonic	Capns1	.	nonsynonymous SNV	Capns1:NM_009795:exon5:c.A361G:p.M121V	75	39.25	0.13	0.00450568
chr10	109683075	T	C	.	downstream	Nav3	.	.	.	22	38.77	0.41	0.00467097
chr17	81635404	T	C	-	intronic	Slc8a1	.	.	.	12	39.5	0.67	0.00471127
chr3	52072589	T	C	-	intronic	Maml3	.	.	.	12	39.75	0.67	0.00471127
chr5	122453520	T	C	-	UTR3	Atp2a2	NM_009722:c.*771A>G	.	.	12	39	0.67	0.00471127
chr10	117051237	T	C	-	UTR3	Cct2	NM_007636:c.*9A>G	.	.	23	39.17	0.39	0.00489149
chr6	31114156	T	C	-	ncRNA_intronic	Lincpint	.	.	.	23	39.26	0.39	0.00489149
chr10	121368838	A	G	+	intronic	Gns	.	.	.	140	39.58	0.16	1.26086e-06
chr11	62553764	A	G	.	downstream	Gm1821,Ubb	.	.	.	114	39.54	0.16	1.98476e-05
chr6	87524079	T	C	-	intronic	Arhgap25	.	.	.	146	39.8	0.16	2.99724e-07
chr6	94165055	T	C	missing	ncRNA_intronic	4930511A08Rik	.	.	.	123	39.12	0.16	4.89372e-06
chr7	90044078	T	C	missing	ncRNA_intronic	E230029C05Rik	.	.	.	119	39.04	0.16	9.90156e-06
chr19	25131645	A	G	+	intronic	Dock8	.	.	.	204	39.81	0.17	2.53855e-10
chr18	25355133	A	G	+	intronic	AW554918	.	.	.	126	39.82	0.17	1.14066e-06
chr9	120050499	T	C	-	UTR3	Cx3cr1	NM_009987:c.*771A>G	.	.	361	39.63	0.17	2.01469e-18
chr11	20228606	T	C	-	UTR3	Cep68	NM_172260:c.*880A>G	.	.	26	39.19	0.35	0.00547092
chr19	41339874	T	C	-	intronic	Pik3ap1	.	.	.	26	39.35	0.35	0.00547092
chr1	132024790	A	G	+	UTR3	Elk4	NM_007923:c.*1139A>G	.	.	106	38.56	0.18	9.00111e-06
chr17	28747944	A	G	+	UTR3	Mapk14	NM_001168514:c.*1606A>G, NM_011951:c.*1606A>G, NM_001168508:c.*1606A>G, NM_001168513:c.*1606A>G	.	.	107	39.5	0.18	9.07561e-06
chr4	101249459	T	C	-	intronic	Jak1	.	.	.	168	39.61	0.18	1.8324e-09
chr1	157136424	T	C	-	UTR3	Rasal2	NM_177644:c.*4287A>G	.	.	14	37.21	0.62	0.00558352
chr2	60031272	T	C	-	intronic	Baz2b	.	.	.	13	39.92	0.62	0.00558352
chr9	65557477	T	C	-	intronic	Plekho2	.	.	.	28	38.5	0.33	0.00564047
chr10	122566093	T	C	missing	ncRNA_exonic	A130077B15Rik	.	.	.	122	39.67	0.18	1.10331e-06
chr13	51722360	T	C	-	exonic	Sema4d	.	synonymous SNV	Sema4d:NM_013660:exon5:c.A273G:p.E91E, Sema4d:NM_001281880:exon6:c.A273G:p.E91E	242	40.01	0.19	1.61543e-14
chr7	80039901	A	G	+	intronic	Zfp710	.	.	.	355	39.61	0.2	3.48893e-22
chr17	23818980	A	G	+	exonic	Srrm2	.	nonsynonymous SNV	Srrm2:NM_175229:exon10:c.A4597G:p.R1533G	179	39.41	0.2	9.40162e-11
chr7	25712924	T	C	-	UTR3	Ccdc97	NM_028771:c.*69A>G	.	.	120	38.82	0.21	1.10434e-07
chr7	109957405	T	C	-	intronic	Dennd5a	.	.	.	30	39.33	0.3	0.00609146
chr17	36006763	T	C	-	exonic	H2-T24	.	synonymous SNV	H2-T24:NM_008207:exon6:c.A1065G:p.P355P	31	39.9	0.29	0.00622508
chr19	3618370	T	C	-	intronic	Lrp5	.	.	.	14	39.71	0.57	0.00637681
chr12	100639848	T	C	-	intronic	Rps6ka5	.	.	.	33	39.73	0.27	0.0064711
chr10	54064874	T	C	-	intronic	Man1a	.	.	.	35	38.97	0.26	0.00669224
chr16	30387019	T	C	-	intronic	Atp13a3	.	.	.	38	39.92	0.24	0.0069848
chr1	54987369	T	C	-	exonic	Sf3b1	.	nonsynonymous SNV	Sf3b1:NM_031179:exon25:c.A3880G:p.T1294A	39	38.87	0.23	0.00707329
chr10	61320403	T	C	-	UTR3	Pald1	NM_013753:c.*687A>G	.	.	39	40.03	0.23	0.00707329
chr11	88537912	T	C	-	intronic	Msi2	.	.	.	15	39.6	0.53	0.00709645
chr5	121539147	T	C	-	intronic	Mapkapk5	.	.	.	41	38.1	0.22	0.0072385
chr1	131346832	T	C	-	intronic	Srgap2	.	.	.	43	39.56	0.21	0.00738965
chr4	141868381	T	C	-	intronic	Efhd2	.	.	.	45	38.89	0.2	0.00752844
chr12	54975191	T	C	-	exonic	Baz1a	.	nonsynonymous SNV	Baz1a:NM_013815:exon3:c.A305G:p.H102R	16	39.75	0.5	0.00774935
chr17	84187139	T	C	-	exonic	Zfp36l2	.	synonymous SNV	Zfp36l2:NM_001001806:exon2:c.A69G:p.A23A	16	39.69	0.5	0.00774935
chr5	20901232	T	C	-	intronic	Rsbn1l	.	.	.	16	39.75	0.5	0.00774935
chr13	46701637	T	C	-	exonic	Nup153	.	synonymous SNV	Nup153:NM_175749:exon12:c.A1494G:p.S498S	54	37.07	0.17	0.008034
chr7	28376306	T	C	.	downstream	Zfp36	.	.	.	54	37.41	0.17	0.008034
chr1	42700698	T	C	missing	ncRNA_exonic	2900092D14Rik	.	.	.	58	39.98	0.16	0.00808059
chr5	38374556	T	C	-	intronic	Slc2a9	.	.	.	56	39.86	0.16	0.00812562
chr3	9000933	T	C	-	intronic	Tpd52	.	.	.	59	40.19	0.15	0.00825204
chr4	53121189	T	C	-	intronic	Abca1	.	.	.	17	39.35	0.47	0.0083426
chr7	98913469	T	C	-	intronic	Uvrag	.	.	.	17	38.88	0.47	0.0083426
chr17	56578455	T	C	-	intronic	Safb2	.	.	.	65	39.66	0.14	0.00843775
chr1	80574116	T	C	-	exonic	Dock10	.	synonymous SNV	Dock10:NM_001285927:exon17:c.A2004G:p.K668K, Dock10:NM_175291:exon17:c.A2040G:p.K680K	75	38.32	0.12	0.0087371
chr13	107756774	T	C	-	intronic	Zswim6	.	.	.	18	38.39	0.44	0.00888289
chr2	11500588	T	C	-	intronic	Pfkfb3	.	.	.	18	39.22	0.44	0.00888289
chr16	26015132	T	C	-	intronic	P3h2	.	.	.	86	39.72	0.1	0.00900773
chr2	75928342	A	G	+	UTR3	Agps	NM_172666:c.*2299A>G	.	.	103	39.55	0.24	8.64608e-08
chr19	3464669	T	C	-	exonic	Ppp6r3	.	nonsynonymous SNV	Ppp6r3:NM_001164159:exon20:c.A2188G:p.S730G, Ppp6r3:NM_029456:exon21:c.A2239G:p.S747G, Ppp6r3:NM_028999:exon22:c.A2326G:p.S776G	156	38.78	0.24	1.41623e-11
chr8	106163970	A	G	+	UTR3	Pla2g15	NM_133792:c.*634A>G	.	.	111	39.93	0.25	9.02152e-09
chr6	67292354	T	C	-	exonic	Il12rb2	.	nonsynonymous SNV	Il12rb2:NM_001311141:exon10:c.A1472G:p.D491G, Il12rb2:NM_008354:exon16:c.A2474G:p.D825G	103	37.41	0.25	3.8853e-08
chr16	91383871	A	G	+	UTR5	Ifnar2	NM_001110498:c.-28A>G, NM_010509:c.-28A>G	.	.	143	39.35	0.3	7.19324e-14
chr15	82849121	T	C	-	intronic	Tcf20	.	.	.	128	39.75	0.33	1.04582e-13
chr10	59226879	T	C	.	downstream	Sowahc	.	.	.	131	38.92	0.35	3.32472e-15
chr2	32681502	A	G	+	exonic	Eng	.	nonsynonymous SNV	Eng:NM_001146348:exon15:c.A1900G:p.T634A, Eng:NM_007932:exon15:c.A1903G:p.T635A	129	37.59	0.37	4.86708e-16
chr19	45768946	T	C	-	intronic	Mgea5	.	.	.	20	38.4	0.4	0.00982801
chr1	131343115	T	C	-	intronic	Srgap2	.	.	.	10	40.7	0.7	0.00988331
chr10	84413294	T	C	-	intronic	Nuak1	.	.	.	10	38.8	0.7	0.00988331
chr13	52887083	T	C	-	intronic	Auh	.	.	.	10	40.1	0.7	0.00988331
chr2	132105132	T	C	-	intronic	Slc23a2	.	.	.	10	40.1	0.7	0.00988331
chr7	116339359	T	C	-	UTR3	Pik3c2a	NM_011083:c.*682A>G	.	.	10	39.3	0.7	0.00988331
chr9	71980455	T	C	-	intronic	Tcf12	.	.	.	10	39.9	0.7	0.00988331
chrX	7184607	T	C	-	intronic	Clcn5	.	.	.	10	40	0.7	0.00988331
chr4	108513200	A	G	+	exonic	Zcchc11	.	synonymous SNV	Zcchc11:NM_175472:exon14:c.A2412G:p.V804V	110	39.5	0.41	2.7766e-15
chr19	12464262	A	G	+	UTR3	Mpeg1	NM_010821:c.*920A>G	.	.	258	39.52	0.44	2.96575e-40
chr16	56025768	T	C	-	intronic	Pcnp	.	.	.	163	39.71	0.46	1.7972e-26
chr19	47249906	A	G	+	intronic	Neurl1a	.	.	.	123	39.42	0.47	1.82374e-20
chr17	39843435	T	C	missing	ncRNA_exonic	Rn45s	.	.	.	3665	39.34	0.49	0
chr7	135684154	A	G	+	UTR3	Ptpre	NM_011212:c.*848A>G	.	.	121	37.18	0.5	6.2289e-22
chr4	40805006	T	C	-	UTR3	B4galt1	NM_022305:c.*2179A>G	.	.	104	39.93	0.61	4.7462e-24
chr17	81544353	T	C	-	intronic	Slc8a1	.	.	.	22	36.55	0.36	0.010625
* Relative to mm10
Minimum read depth: 10
Minimum base quality: 25
Editing frequency: ≤0.1 ≥ 0.89
p value: 0.05

## Sheet: ADAR-pre-clinical
Chr	Position*	Ref	Alt	strand	Func.refGene	Gene.refGene	GeneDetail.refGene	ExonicFunc.refGene	AAChange.refGene	Read_depth	Quality_score	Variant_allele_frequency	P_value
chr17	39843752	A	G	missing	ncRNA_exonic	Rn45s	.	.	.	4989	37.56	0.04	2.36584e-53
chr19	12464262	A	G	+	UTR3	Mpeg1	NM_010821:c.*920A>G	.	.	309	39.62	0.28	6.67887e-28
chr5	32480834	A	G	+	exonic	Ppp1cb	.	nonsynonymous SNV	Ppp1cb:NM_172707:exon3:c.A329G:p.K110R	62	39.44	0.85	2.31539e-24
chrM	158	A	G	.	intergenic	NONE,NONE	dist=NONE;dist=NONE	.	.	7212	39.21	0.01	2.56342e-24
chr13	37379837	A	G	+	intronic	Ly86	.	.	.	138	39.45	0.49	6.65085e-24
chrX	13079089	A	G	+	intronic	Usp9x	.	.	.	62	39.71	0.82	1.03692e-22
chr4	130934779	A	G	+	UTR3	Laptm5	NM_010686:c.*229A>G	.	.	784	39.12	0.09	3.45784e-22
chr18	69663337	A	G	+	intronic	Tcf4	.	.	.	54	39.11	0.87	7.47774e-22
chrM	3224	A	G	.	intergenic	NONE,NONE	dist=NONE;dist=NONE	.	.	1665	38.59	0.04	1.81058e-21
chr9	113852692	A	G	+	exonic	Clasp2	.	synonymous SNV	Clasp2:NM_001286600:exon10:c.A915G:p.S305S, Clasp2:NM_029633:exon10:c.A915G:p.S305S	50	39.92	0.88	1.29646e-20
chr1	65231873	A	G	+	intronic	Pikfyve	.	.	.	76	38.03	0.59	7.06946e-17
chr9	47636707	A	G	+	intronic	Cadm1	.	.	.	42	39.29	0.83	1.5861e-15
chr11	59543012	A	G	+	intronic	Nlrp3	.	.	.	98	39.3	0.45	3.09579e-15
chr6	120433307	A	G	+	intronic	Kdm5a	.	.	.	38	38.95	0.84	2.93278e-14
chr1	170194576	A	G	.	intergenic	Uap1,Uhmk1	dist=19612;dist=4680	.	.	41	38.95	0.78	1.60665e-13
chr1	105804454	A	G	+	intronic	Tnfrsf11a	.	.	.	81	39.65	0.46	8.33902e-13
chr1	16658418	A	G	+	ncRNA_exonic	D030040B21Rik	.	.	.	45	39.29	0.7	2.3253e-12
chr4	129082414	A	G	+	intronic	Rnf19b	.	.	.	46	39.76	0.67	4.18592e-12
chr6	3555065	A	G	+	exonic	Ccdc132	.	nonsynonymous SNV	Ccdc132:NM_001167750:exon15:c.A1237G:p.I413V, Ccdc132:NM_001167751:exon15:c.A1237G:p.I413V, Ccdc132:NM_024260:exon15:c.A1237G:p.I413V	39	38.51	0.74	7.27113e-12
chr1	58844668	A	G	+	exonic	Casp8	.	nonsynonymous SNV	Casp8:NM_001080126:exon8:c.A1133G:p.E378G, Casp8:NM_009812:exon8:c.A1133G:p.E378G, Casp8:NM_001277926:exon9:c.A1193G:p.E398G	108	38.89	0.33	9.80158e-12
chr9	70771149	A	G	+	intronic	Adam10	.	.	.	37	39.3	0.73	6.59971e-11
chr17	20955030	A	G	+	intronic	Ppp2r1a	.	.	.	39	39.72	0.69	1.26265e-10
chr1	87922096	A	G	+	intronic	Dgkd	.	.	.	26	40.08	0.88	1.59304e-10
chr5	136112995	A	G	.	intergenic	Rasa4,Polr2j	dist=1134;dist=3696	.	.	26	36.85	0.88	1.59304e-10
chr3	107034532	A	G	.	intergenic	Olfr266,Kcna3	dist=211975;dist=1630	.	.	32	39.62	0.78	1.80554e-10
chr8	106415633	A	G	+	UTR5	Zfp90	NM_011764:c.-105A>G	.	.	64	38.14	0.47	2.16349e-10
chr4	148530736	A	G	+	exonic	Mtor	.	nonsynonymous SNV	Mtor:NM_020009:exon36:c.A5057G:p.D1686G	27	38.56	0.85	3.39908e-10
chr17	39843526	A	G	missing	ncRNA_exonic	Rn45s	.	.	.	5957	34.59	0.01	3.70554e-10
chr17	26258441	A	G	+	intronic	Luc7l	.	.	.	93	39.13	0.33	4.49977e-10
chr18	32446251	A	G	.	intergenic	Bin1,Gypc	dist=10511;dist=82069	.	.	32	39.88	0.75	8.47678e-10
chr3	79161387	A	G	.	intergenic	Rapgef2,4921511C10Rik	dist=15512;dist=51532	.	.	27	40.41	0.81	2.02339e-09
chr9	56436280	A	G	+	intronic	Hmg20a	.	.	.	33	39.27	0.7	4.95337e-09
chr17	39843530	A	G	missing	ncRNA_exonic	Rn45s	.	.	.	5819	34.74	0.01	9.29839e-09
chr9	101102507	A	G	+	UTR3	Msl2	NM_001100451:c.*345A>G	.	.	36	39.17	0.64	1.0621e-08
chr3	65530379	A	G	+	intronic	Tiparp	.	.	.	33	39.45	0.67	1.85906e-08
chr15	78611272	A	G	+	intronic	Cyth4	.	.	.	60	39.22	0.42	2.08778e-08
chr1	32336140	A	G	+	intronic	Khdrbs2	.	.	.	83	38.33	0.32	2.31443e-08
chr18	60806291	A	G	+	intronic	Cd74	.	.	.	139	39.13	0.19	2.93612e-08
chr7	125556770	A	G	+	intronic	Il4ra	.	.	.	30	39.77	0.7	3.07375e-08
chr12	99968149	A	G	+	intronic	Kcnk13	.	.	.	26	39.19	0.77	3.15209e-08
chr13	37400057	A	G	+	intronic	Ly86	.	.	.	156	39.51	0.17	3.43218e-08
chr5	97069232	A	G	+	intronic	Bmp2k	.	.	.	44	39.05	0.52	3.83341e-08
chr11	49216024	A	G	+	exonic	Zfp62	.	nonsynonymous SNV	Zfp62:NM_009562:exon4:c.A962G:p.H321R, Zfp62:NM_001024846:exon5:c.A941G:p.H314R	73	39.12	0.34	3.98942e-08
chrM	16099	A	G	.	intergenic	NONE,NONE	dist=NONE;dist=NONE	.	.	56	32.75	0.43	4.13049e-08
chr18	62177276	A	G	.	downstream	Adrb2	.	.	.	627	39.88	0.04	4.19327e-08
chr13	37418801	A	G	+	UTR3	Ly86	NM_010745:c.*179A>G	.	.	733	38.92	0.04	4.37467e-08
chr17	33928664	A	G	+	UTR3	Tapbp	NM_009318:c.*513A>G,NM_001025313:c.*513A>G	.	.	46	38.35	0.5	4.78291e-08
chr14	63141803	A	G	+	exonic	Ctsb	.	nonsynonymous SNV	Ctsb:NM_007798:exon9:c.A863G:p.E288G	628	38.6	0.04	8.28268e-08
chr18	62177333	A	G	.	downstream	Adrb2	.	.	.	944	39.85	0.03	9.06761e-08
chr2	120704459	A	G	.	intergenic	Haus2,Cdan1	dist=82900;dist=11695	.	.	19	38.89	0.89	9.73256e-08
chr11	55110583	A	G	+	UTR3	Gm2a	NM_010299:c.*1050A>G	.	.	80	39.38	0.3	1.18101e-07
chr12	113165297	A	G	+	UTR3	4930427A07Rik	NM_134041:c.*1915A>G	.	.	23	40.09	0.78	1.88429e-07
chr18	35782153	A	G	+	intronic	Ube2d2a	.	.	.	111	40.14	0.22	2.13804e-07
chr13	94194055	A	G	+	UTR3	Lhfpl2	NM_172589:c.*1954A>G	.	.	33	38.48	0.61	2.16345e-07
chr4	47412402	A	G	+	UTR3	Tgfbr1	NM_009370:c.*1625A>G, NM_001312868:c.*1625A>G, NM_001312869:c.*1625A>G	.	.	155	39.2	0.15	3.18257e-07
chr17	33928733	A	G	+	UTR3	Tapbp	NM_009318:c.*582A>G, NM_001025313:c.*582A>G	.	.	29	37.72	0.66	3.19872e-07
chr17	64038113	A	G	+	intronic	Fer	.	.	.	18	39	0.89	3.22419e-07
chr2	71093634	A	G	+	UTR3	Dcaf17	NM_001165980:c.*3705A>G	.	.	36	38.44	0.56	3.47682e-07
chr1	74251591	A	G	+	intronic	Arpc2	.	.	.	25	39.84	0.72	4.0106e-07
chr6	126940403	A	G	+	intronic	D6Wsu163e	.	.	.	25	38.12	0.72	4.0106e-07
chr9	94964261	A	G	+	intronic	Slc9a9	.	.	.	31	39.9	0.61	4.84377e-07
chr11	6397623	A	G	+	exonic	Zmiz2	.	synonymous SNV	Zmiz2:NM_001005867:exon7:c.A834G:p.L278L, Zmiz2:NM_028601:exon7:c.A930G:p.L310L	26	38.73	0.69	5.40555e-07
chr10	14123084	A	G	+	intronic	Hivep2	.	.	.	443	39.44	0.05	5.77102e-07
chr4	130934885	A	G	+	UTR3	Laptm5	NM_010686:c.*335A>G	.	.	556	39.49	0.04	6.13549e-07
chr1	87717284	A	G	+	intronic	Inpp5d	.	.	.	19	40.05	0.84	6.45631e-07
chr11	75594287	A	G	+	intronic	Pitpna	.	.	.	19	40.68	0.84	6.45631e-07
chr18	61129733	A	G	+	exonic	Csf1r	.	nonsynonymous SNV	Csf1r:NM_001037859:exon20:c.A2579G:p.N860S	837	39.16	0.03	6.64339e-07
chr5	138193478	A	G	+	UTR3	Cnpy4	NM_178612:c.*577A>G	.	.	23	39.61	0.74	8.35569e-07
chr9	40807734	A	G	.	intergenic	Hspa8,Bsx	dist=2535;dist=66393	.	.	272	39.47	0.08	9.54446e-07
chr3	152358636	A	G	+	exonic	Usp33	.	nonsynonymous SNV	Usp33:NM_001076676:exon4:c.A136G:p.N46D, Usp33:NM_001252486:exon4:c.A136G:p.N46D, Usp33:NM_133247:exon4:c.A136G:p.N46D	29	39.69	0.62	1.08027e-06
chr3	60487568	A	G	+	intronic	Mbnl1	.	.	.	42	40.1	0.46	1.65899e-06
chr17	26499520	A	G	.	intergenic	Neurl1b,Dusp1	dist=53178;dist=6071	.	.	107	39.6	0.2	2.03233e-06
chr1	136175415	A	G	+	UTR3	Kif21b	NM_001039472:c.*1324A>G	.	.	75	38.24	0.27	2.77316e-06
chr19	36840053	A	G	+	intronic	Tnks2	.	.	.	36	39.47	0.5	2.84747e-06
chr14	22449191	A	G	+	intronic	1700112E06Rik	.	.	.	16	39.88	0.88	3.42217e-06
chr12	8489066	A	G	.	intergenic	Hs1bp3,Rhob	dist=145242;dist=8693	.	.	40	40.12	0.45	4.02589e-06
chr18	32443459	A	G	.	intergenic	Bin1,Gypc	dist=7719;dist=84861	.	.	63	39.59	0.3	4.69959e-06
chr2	118126531	A	G	+	UTR3	Thbs1	NM_001313914:c.*1502A>G, NM_011580:c.*1502A>G	.	.	25	39	0.64	5.29643e-06
chr7	127253153	A	G	+	intronic	Zfp771	.	.	.	147	39.35	0.14	5.5955e-06
chr14	31032429	A	G	+	exonic	Pbrm1	.	synonymous SNV	Pbrm1:NM_001081251:exon6:c.A405G:p.K135K	17	37.71	0.82	6.30183e-06
chr8	110653237	A	G	+	exonic	Vac14	.	nonsynonymous SNV	Vac14:NM_146216:exon11:c.A1166G:p.D389G	94	38.97	0.2	8.02939e-06
chr8	108720244	A	G	+	intronic	Zfhx3	.	.	.	18	37.39	0.78	1.0039e-05
chr3	103021804	A	G	+	intronic	Csde1	.	.	.	61	38.79	0.3	1.01271e-05
chr6	30453176	A	G	+	UTR3	Klhdc10	NM_001311087:c.*2480A>G, NM_029742:c.*2480A>G	.	.	15	40.4	0.87	1.09336e-05
chr1	32336138	A	G	+	intronic	Khdrbs2	.	.	.	75	38.28	0.24	1.32362e-05
chr6	67281658	A	G	+	exonic	Serbp1	.	nonsynonymous SNV	Serbp1:NM_001113564:exon7:c.A986G:p.E329G, Serbp1:NM_001113565:exon7:c.A959G:p.E320G, Serbp1:NM_001113566:exon7:c.A941G:p.E314G, Serbp1:NM_025814:exon7:c.A1004G:p.E335G	83	39.78	0.22	1.50689e-05
chr8	108815997	A	G	+	intronic	Zfhx3	.	.	.	34	39.76	0.47	1.71893e-05
chr10	25502260	A	G	+	exonic	Epb41l2	.	nonsynonymous SNV	Epb41l2:NM_001199265:exon15:c.A2429G:p.K810R, Epb41l2:NM_013511:exon15:c.A2429G:p.K810R	105	39.64	0.17	1.86632e-05
chr4	130929474	A	G	+	exonic	Laptm5	.	nonsynonymous SNV	Laptm5:NM_010686:exon5:c.A439G:p.I147V	1213	38.72	0.02	1.87872e-05
chr2	122152677	A	G	+	UTR3	B2m	NM_009735:c.*42A>G	.	.	2119	39.86	0.01	1.93098e-05
chr10	122565336	A	G	missing	ncRNA_exonic	A130077B15Rik	.	.	.	55	39.24	0.31	1.95434e-05
chr4	3574951	A	G	+	UTR5	Tgs1	NM_054089:c.-75A>G	.	.	26	37.5	0.58	1.98966e-05
chr17	33928764	A	G	+	UTR3	Tapbp	NM_009318:c.*613A>G, NM_001025313:c.*613A>G	.	.	61	38.26	0.28	2.2742e-05
chr5	113610340	A	G	.	intergenic	Wscd2,Cmklr1	dist=20615;dist=2015	.	.	27	37.04	0.56	2.28682e-05
chr10	25362094	A	G	+	intronic	Epb41l2	.	.	.	63	38.89	0.27	2.37411e-05
chr9	64851305	A	G	+	exonic	Dennd4a	.	nonsynonymous SNV	Dennd4a:NM_001162917:exon8:c.A725G:p.E242G	64	39.67	0.27	2.42285e-05
chr7	110225926	A	G	+	intronic	Swap70	.	.	.	39	39.1	0.41	2.4261e-05
chrX	160528048	A	G	+	intronic	Phka2	.	.	.	28	38.71	0.54	2.59023e-05
chr10	94359167	A	G	.	intergenic	Gm4792,Tmcc3	dist=60464;dist=155690	.	.	72	39.71	0.24	2.78484e-05
chr17	34137383	A	G	+	exonic	H2-DMa	.	nonsynonymous SNV	H2-DMa:NM_010386:exon3:c.A358G:p.I120V	240	38.72	0.07	2.83612e-05
chr11	77452696	A	G	+	intronic	Ssh2	.	.	.	42	39.69	0.38	2.83698e-05
chr1	52160557	A	G	+	UTR3	Stat1	NM_001205314:c.*1260A>G, NM_009283:c.*1260A>G, NM_001205313:c.*1260A>G	.	.	74	39.43	0.23	2.86805e-05
chr18	23883638	A	G	+	exonic	Mapre2	.	nonsynonymous SNV	Mapre2:NM_153058:exon6:c.A848G:p.Q283R, Mapre2:NM_001162941:exon7:c.A821G:p.Q274R, Mapre2:NM_001162942:exon7:c.A722G:p.Q241R	75	39.4	0.23	2.90863e-05
chr17	39848331	A	G	missing	ncRNA_exonic	Rn45s	.	.	.	303	38.75	0.06	3.0223e-05
chrX	96166629	A	G	+	exonic	Msn	.	nonsynonymous SNV	Msn:NM_010833:exon13:c.A1729G:p.M577V	321	39.36	0.06	3.06321e-05
chr9	123520449	A	G	+	UTR3	Limd1	NM_013860:c.*1206A>G	.	.	14	39.57	0.86	3.43997e-05
chrM	2652	A	G	.	intergenic	NONE,NONE	dist=NONE;dist=NONE	.	.	2116	36.26	0.01	3.69272e-05
chr3	95546814	A	G	+	exonic	Ctss	.	nonsynonymous SNV	Ctss:NM_001267695:exon6:c.A676G:p.N226D, Ctss:NM_021281:exon6:c.A673G:p.N225D	2731	39.24	0.01	3.72003e-05
chr19	3941168	A	G	+	intronic	Unc93b1	.	.	.	113	40.04	0.15	4.0598e-05
chr11	119772184	A	G	+	intronic	Rptor	.	.	.	34	39.79	0.44	4.44395e-05
chr10	121395500	A	G	+	UTR3	Gns	NM_029364:c.*374A>G	.	.	197	36.79	0.09	5.25873e-05
chr2	84809405	A	G	+	UTR3	Ube2l6	NM_019949:c.*249A>G	.	.	65	38.46	0.25	5.39853e-05
chr1	127270671	A	G	+	intronic	Mgat5	.	.	.	15	40.07	0.8	5.78658e-05
chr18	39518174	A	G	.	intergenic	Nr3c1,Pabpc2	dist=30929;dist=255323	.	.	15	39.8	0.8	5.78658e-05
chr6	91758167	A	G	+	UTR3	Slc6a6	NM_009320:c.*3110A>G	.	.	27	39.33	0.52	6.45871e-05
chr18	68015698	A	G	+	intronic	Ldlrad4	.	.	.	84	39.45	0.19	6.82781e-05
chr18	34864823	A	G	+	UTR3	Egr1	NM_007913:c.*1055A>G	.	.	1393	39.46	0.01	6.93829e-05
chr17	45559694	A	G	+	intronic	Nfkbie	.	.	.	47	39.34	0.32	8.02503e-05
chr12	32851519	A	G	+	UTR3	Nampt	NM_021524:c.*986A>G	.	.	30	39.73	0.47	8.49304e-05
chr1	165774283	A	G	+	UTR3	Creg1	NM_011804:c.*436A>G	.	.	49	39.71	0.31	8.49868e-05
chr1	87640747	A	G	+	intronic	Inpp5d	.	.	.	22	39.18	0.59	9.79769e-05
chr1	24765846	A	G	+	UTR3	Lmbrd1	NM_026719:c.*3110A>G, NM_001310483:c.*3110A>G	.	.	173	37.16	0.09	9.9227e-05
chr11	101323272	A	G	+	UTR3	Psme3	NM_011192:c.*1400A>G	.	.	33	40.03	0.42	0.00010455
chr17	5907321	A	G	+	intronic	Snx9	.	.	.	13	39.62	0.85	0.00010634
chr8	78697313	A	G	+	exonic	Slc10a7	.	nonsynonymous SNV	Slc10a7:NM_001009981:exon7:c.A619G:p.I207V, Slc10a7:NM_001282109:exon7:c.A364G:p.I122V, Slc10a7:NM_001282108:exon8:c.A703G:p.I235V, Slc10a7:NM_029736:exon8:c.A703G:p.I235V	23	38.91	0.57	0.000113102
chr14	63142822	A	G	+	UTR3	Ctsb	NM_007798:c.*493A>G	.	.	401	39.84	0.04	0.000120028
chr6	3200787	A	G	.	intergenic	NONE,Gm8579	dist=NONE;dist=87732	.	.	1261	36.35	0.01	0.000131652
chr2	16466773	A	G	+	intronic	Plxdc2	.	.	.	18	37.72	0.67	0.000148313
chr15	3280063	A	G	+	UTR3	Sepp1	NM_001042613:c.*353A>G, NM_001042614:c.*353A>G, NM_009155:c.*353A>G	.	.	92	39.23	0.16	0.000150438
chr11	69325580	A	G	+	UTR3	Trappc1	NM_001024206:c.*13A>G	.	.	42	35.69	0.33	0.000156562
chr2	84809493	A	G	+	UTR3	Ube2l6	NM_019949:c.*337A>G	.	.	112	39.43	0.13	0.000167031
chr3	95322878	A	G	+	UTR3	Cers2	NM_029789:c.*89A>G	.	.	113	39.09	0.13	0.000167732
chr10	67141270	A	G	+	intronic	Jmjd1c	.	.	.	14	40	0.79	0.000170503
chr11	103983436	A	G	+	intronic	Arf2	.	.	.	47	38.68	0.3	0.000180842
chr9	78175351	A	G	.	upstream	C920006O11Rik	.	.	.	180	38.83	0.08	0.000198435
chr12	111542631	A	G	+	intronic	Eif5	.	.	.	226	39.66	0.07	0.000210222
chr11	72768034	A	G	+	UTR3	Ankfy1	NM_009671:c.*389A>G	.	.	20	38.8	0.6	0.000215813
chr2	129307622	A	G	+	ncRNA_exonic	Gm14023	.	.	.	354	39.63	0.04	0.000227209
chr2	119249158	A	G	+	UTR3	Spint1	NM_016907:c.*196A>G	.	.	59	39.59	0.24	0.000227925
chr1	128172200	A	G	+	intronic	R3hdm1	.	.	.	15	39.73	0.73	0.000241984
chr2	91102176	A	G	+	intronic	Spi1	.	.	.	15	39.13	0.73	0.000241984
chr7	128117970	A	G	+	UTR3	Itgam	NM_008401:c.*593A>G, NM_001082960:c.*593A>G	.	.	853	39.15	0.02	0.000245695
chr18	61130836	A	G	+	UTR3	Csf1r	NM_001037859:c.*356A>G	.	.	1234	39.19	0.01	0.000249873
chr4	130932065	A	G	+	exonic	Laptm5	.	nonsynonymous SNV	Laptm5:NM_010686:exon7:c.A652G:p.M218V	1906	39.41	0.01	0.000253202
chr8	70617830	A	G	+	exonic	Lrrc25	.	nonsynonymous SNV	Lrrc25:NM_153074:exon2:c.A260G:p.K87R	76	38.84	0.18	0.000275301
chrX	142238577	A	G	+	UTR3	Nxt2	NM_001290532:c.*750A>G, NM_001161430:c.*750A>G, NM_172782:c.*750A>G, NM_001290533:c.*750A>G	.	.	22	38.77	0.55	0.000283607
chr9	64814123	A	G	+	intronic	Dennd4a	.	.	.	38	38.92	0.34	0.000313474
chr18	15292404	A	G	.	intergenic	Kctd1,Aqp4	dist=140958;dist=96990	.	.	23	39.43	0.52	0.000316823
chr7	55906404	A	G	+	intronic	Cyfip1	.	.	.	23	39.39	0.52	0.000316823
chr6	28754654	A	G	+	intronic	Snd1	.	.	.	16	39.06	0.69	0.000317583
chr7	102237852	A	G	+	UTR3	Pgap2	NM_001291358:c.*321A>G, NM_145583:c.*321A>G	.	.	16	39.12	0.69	0.000317583
chr11	83645146	A	G	.	intergenic	E230016K23Rik,Ccl3	dist=21453;dist=2697	.	.	12	40.42	0.83	0.000322097
chr8	117538741	A	G	+	intronic	Plcg2	.	.	.	12	39.83	0.83	0.000322097
chr4	129071929	A	G	+	exonic	Rnf19b	.	synonymous SNV	Rnf19b:NM_029219:exon2:c.A819G:p.Q273Q	147	38.95	0.1	0.000368399
chr10	65944728	A	G	.	intergenic	Ctnna3,1700023F02Rik	dist=941061;dist=175881	.	.	156	35.83	0.09	0.000372002
chr2	112388695	A	G	+	intronic	Katnbl1	.	.	.	25	40.04	0.48	0.000381017
chr13	37368572	A	G	+	intronic	Ly86	.	.	.	47	40.02	0.28	0.000398989
chr15	103491805	A	G	+	intronic	Nckap1l	.	.	.	26	38.04	0.46	0.000411803
chr9	95220857	A	G	+	intronic	Slc9a9	.	.	.	50	40.26	0.26	0.000422769
chr1	191169750	A	G	.	downstream	Atf3	.	.	.	299	39.58	0.05	0.000426643
chr8	125558041	A	G	.	intergenic	Sipa1l2,4930567H12Rik	dist=65331;dist=26597	.	.	51	39.35	0.25	0.00043025
chr19	12464309	A	G	+	UTR3	Mpeg1	NM_010821:c.*967A>G	.	.	327	39.46	0.04	0.000431714
chr9	3258834	A	G	.	intergenic	4930433N12Rik,Alkbh8	dist=59021;dist=76397	.	.	1095	39.57	0.01	0.000470923
chr11	49854124	A	G	+	intronic	Mapk9	.	.	.	18	40.11	0.61	0.000472483
chr16	77369754	A	G	+	ncRNA_intronic	Mir99ahg	.	.	.	13	38.85	0.77	0.000491318
chr3	100163867	A	G	+	intronic	Gdap2	.	.	.	13	36.77	0.77	0.000491318
chr6	29910669	A	G	+	UTR3	Ahcyl2	NM_021414:c.*1623A>G, NM_001171000:c.*1623A>G, NM_001171001:c.*1623A>G	.	.	13	38.15	0.77	0.000491318
chr9	21442949	A	G	+	intronic	Dnm2	.	.	.	13	37.92	0.77	0.000491318
chr10	76506519	A	G	+	exonic	Mcm3ap	.	synonymous SNV	Mcm3ap:NM_019434:exon24:c.A4845G:p.V1615V	29	38.45	0.41	0.000498433
chr11	105928080	A	G	+	UTR3	Tanc2	NM_181071:c.*4364A>G	.	.	77	39.69	0.17	0.00056931
chr4	140723015	A	G	+	UTR3	Rcc2	NM_173867:c.*1811A>G	.	.	32	38.72	0.38	0.00057645
chr8	125541937	A	G	.	intergenic	Sipa1l2,4930567H12Rik	dist=49227;dist=42701	.	.	32	39.03	0.38	0.00057645
chr18	23814960	A	G	+	intronic	Mapre2	.	.	.	82	38.48	0.16	0.000587591
chr6	17665913	A	G	+	UTR3	Capza2	NM_007604:c.*478A>G	.	.	86	39.85	0.15	0.000600905
chr9	94882518	A	G	+	intronic	Slc9a9	.	.	.	93	39.44	0.14	0.000621813
chr19	36928747	A	G	+	intronic	Btaf1	.	.	.	20	39.55	0.55	0.000623816
chr8	70715371	A	G	.	intergenic	Jund,Gm3336	dist=14755;dist=3172	.	.	20	39.2	0.55	0.000623816
chr8	110972700	A	G	.	downstream	St3gal2	.	.	.	34	38.32	0.35	0.000623934
chr13	5864557	A	G	+	intronic	Klf6	.	.	.	100	39.55	0.13	0.000640148
chr19	4215662	A	G	missing	ncRNA_intronic	Clcf1-pold4	.	.	.	36	38.03	0.33	0.000668071
chr5	125459147	A	G	+	UTR3	Bri3bp	NM_029752:c.*4394A>G	.	.	36	39.39	0.33	0.000668071
chr1	191222923	A	G	.	intergenic	Atf3,Nenf	dist=39590;dist=83874	.	.	14	37.93	0.71	0.000669548
chr13	94375080	A	G	+	intronic	Ap3b1	.	.	.	14	38.21	0.71	0.000669548
chr2	126723821	A	G	+	intronic	Usp8	.	.	.	14	38.36	0.71	0.000669548
chr3	31093460	A	G	.	intergenic	Prkci,Skil	dist=40720;dist=1598	.	.	21	39.29	0.52	0.000696408
chr11	21275004	A	G	+	exonic	Vps54	.	nonsynonymous SNV	Vps54:NM_001290628:exon6:c.A463G:p.M155V, Vps54:NM_139061:exon6:c.A499G:p.M167V	129	39.6	0.1	0.000696875
chr4	130935931	A	G	+	UTR3	Laptm5	NM_010686:c.*1381A>G	.	.	159	39.56	0.08	0.000735378
chr8	105327054	A	G	+	exonic	Tmem208	.	nonsynonymous SNV	Tmem208:NM_025486:exon2:c.A10G:p.K4E	22	39.82	0.5	0.000766507
chr11	52408562	A	G	+	UTR3	9530068E07Rik	NM_153117:c.*1486A>G	.	.	44	38.55	0.27	0.000816156
chr10	77561171	A	G	+	exonic	Itgb2	.	nonsynonymous SNV	Itgb2:NM_008404:exon14:c.A2039G:p.K680R	385	39.47	0.03	0.000838235
chr7	122970945	A	G	+	UTR5	Rbbp6	NM_175023:c.-17A>G,NM_011247:c.-17A>G	.	.	46	39.3	0.26	0.000847217
chr18	62177628	A	G	.	downstream	Adrb2	.	.	.	560	39.41	0.02	0.000861949
chr11	82106771	A	G	.	intergenic	Ccl12,Ccl8	dist=3372;dist=8414	.	.	49	39.08	0.24	0.000890148
chr7	28816538	A	G	+	intronic	Hnrnpl	.	.	.	24	36.88	0.46	0.000898707
chr11	32559146	A	G	+	intronic	Stk10	.	.	.	11	38.82	0.82	0.000952608
chr11	6355996	A	G	+	UTR3	Ogdh	NM_001252283:c.*322A>G, NM_001252282:c.*322A>G, NM_010956:c.*322A>G, NM_001252287:c.*322A>G, NM_001252288:c.*322A>G	.	.	11	38.55	0.82	0.000952608
chr13	55317642	A	G	+	UTR3	Nsd1	NM_008739:c.*3914A>G	.	.	11	39.91	0.82	0.000952608
chr2	118880762	A	G	+	UTR3	Ivd	NM_019826:c.*176A>G	.	.	11	39.18	0.82	0.000952608
chr2	92225788	A	G	+	intronic	Phf21a	.	.	.	11	39.91	0.82	0.000952608
chr3	152211694	A	G	+	intronic	Fubp1	.	.	.	11	40.36	0.82	0.000952608
chr7	132986423	A	G	.	downstream	Ctbp2	.	.	.	11	35.91	0.82	0.000952608
chr8	46805143	A	G	+	intronic	Irf2	.	.	.	11	38.73	0.82	0.000952608
chr18	69662857	A	G	+	intronic	Tcf4	.	.	.	57	39.96	0.21	0.000986819
chr19	36890784	A	G	+	exonic	Tnks2	.	nonsynonymous SNV	Tnks2:NM_001163635:exon27:c.A3482G:p.E1161G	57	39.11	0.21	0.000986819
chr15	8209007	A	G	+	intronic	2410089E03Rik	.	.	.	16	36.75	0.62	0.00102691
chr10	72655280	A	G	+	intronic	Zwint	.	.	.	64	39.14	0.19	0.00105487
chr1	87699300	A	G	+	intronic	Inpp5d	.	.	.	27	39.7	0.41	0.00107697
chr2	16567906	A	G	+	intronic	Plxdc2	.	.	.	27	40.19	0.41	0.00107697
chr5	67264446	A	G	+	exonic	Tmem33	.	nonsynonymous SNV	Tmem33:NM_001285452:exon3:c.A317G:p.Y106C, Tmem33:NM_028975:exon4:c.A317G:p.Y106C, Tmem33:NM_030108:exon4:c.A317G:p.Y106C	71	37.15	0.17	0.00111143
chr1	61828213	A	G	+	intronic	Pard3b	.	.	.	28	39.25	0.39	0.0011313
chr19	10589522	A	G	+	UTR3	Cyb561a3	NM_001282067:c.*974A>G, NM_001282065:c.*325A>G, NM_001282064:c.*974A>G, NM_201351:c.*974A>G	.	.	79	39.67	0.15	0.00116534
chr11	116021837	A	G	.	downstream	H3f3b	.	.	.	33	39.73	0.33	0.00136943
chr14	40900306	A	G	.	intergenic	Sh2d4b,Tspan14	dist=7341;dist=6138	.	.	12	39.5	0.75	0.00137973
chr8	94993006	A	G	+	intronic	Adgrg1	.	.	.	138	37.72	0.09	0.00138336
chr11	75626410	A	G	+	UTR3	Pitpna	NM_008850:c.*315A>G	.	.	140	40.13	0.09	0.00138774
chr14	22158849	A	G	+	intronic	1700112E06Rik	.	.	.	35	39.31	0.31	0.00145103
chr2	30447177	A	G	+	UTR3	Ppp2r4	NM_138748:c.*723A>G	.	.	35	38.57	0.31	0.00145103
chr12	110689720	A	G	.	intergenic	1700001K19Rik,Hsp90aa1	dist=7101;dist=1316	.	.	36	36.86	0.31	0.00148931
chr2	31802823	A	G	+	UTR3	Abl1	NM_001283046:c.*924A>G, NM_001112703:c.*924A>G, NM_001283047:c.*924A>G, NM_009594:c.*924A>G, NM_001283045:c.*924A>G	.	.	36	39.33	0.31	0.00148931
chr9	113837648	A	G	+	intronic	Clasp2	.	.	.	36	38.92	0.31	0.00148931
chr11	82037131	A	G	+	exonic	Ccl2	.	nonsynonymous SNV	Ccl2:NM_011333:exon3:c.A400G:p.T134A	275	37.09	0.04	0.00154074
chr15	3277174	A	G	+	exonic	Sepp1	.	unknown	UNKNOWN	306	38.35	0.04	0.00155686
chr19	8832247	A	G	+	UTR3	Hnrnpul2	NM_001081196:c.*712A>G	.	.	38	39.74	0.29	0.00156126
chr7	128113287	A	G	+	exonic	Itgam	.	nonsynonymous SNV	Itgam:NM_001082960:exon21:c.A2605G:p.N869D, Itgam:NM_008401:exon21:c.A2602G:p.N868D	518	38.95	0.02	0.00161845
chr14	75058919	A	G	+	ncRNA_intronic	Mir466f-3	.	.	.	40	39.55	0.28	0.00162762
chr2	129596822	A	G	+	intronic	Sirpa	.	.	.	661	39.4	0.02	0.00163781
chr18	61109832	A	G	+	exonic	Csf1r	.	nonsynonymous SNV	Csf1r:NM_001037859:exon3:c.A266G:p.D89G	1137	37.12	0.01	0.0016674
chr15	79349894	A	G	+	intronic	Maff	.	.	.	42	36.93	0.26	0.00168897
chr18	39408946	A	G	.	intergenic	Arhgap26,Nr3c1	dist=32661;dist=1599	.	.	13	39.85	0.69	0.00180374
chr2	181295229	A	G	.	intergenic	Gmeb2,Stmn3	dist=7263;dist=11230	.	.	13	38	0.69	0.00180374
chr2	181526465	A	G	+	intronic	Dnajc5	.	.	.	13	39.69	0.69	0.00180374
chr3	116900972	A	G	+	exonic	Frrs1	.	nonsynonymous SNV	Frrs1:NM_001113478:exon14:c.A1441G:p.T481A, Frrs1:NM_009146:exon14:c.A1441G:p.T481A	13	39.08	0.69	0.00180374
chr7	102000038	A	G	+	exonic	Numa1	.	nonsynonymous SNV	Numa1:NM_133947:exon14:c.A2975G:p.E992G	13	39.85	0.69	0.00180374
chr2	4580447	A	G	+	intronic	Frmd4a	.	.	.	21	39.19	0.48	0.00181279
chr3	157545528	A	G	+	intronic	Zranb2	.	.	.	50	40.26	0.22	0.00189361
chr10	67215607	A	G	+	intronic	Jmjd1c	.	.	.	51	39.61	0.22	0.00191539
chr11	120344446	A	G	.	intergenic	Bahcc1,Actg1	dist=52149;dist=1241	.	.	60	39.37	0.18	0.00208306
chr18	24634943	A	G	+	exonic	Elp2	.	nonsynonymous SNV	Elp2:NM_021448:exon21:c.A2253G:p.I751M	60	38.72	0.18	0.00208306
chr11	21094719	A	G	+	intronic	Peli1	.	.	.	64	39.55	0.17	0.00214424
chr2	145830736	A	G	+	intronic	Rin2	.	.	.	69	39.01	0.16	0.00221181
chr11	86209634	A	G	+	ncRNA_exonic	Brip1os	.	.	.	14	39.43	0.64	0.00221205
chr1	82880343	A	G	+	intronic	Agfg1	.	.	.	74	39.14	0.15	0.00227115
chr13	21366706	A	G	+	exonic	Zscan12	.	nonsynonymous SNV	Zscan12:NM_016684:exon3:c.A494G:p.K165R	77	39.42	0.14	0.00230339
chr11	31885670	A	G	+	intronic	Cpeb4	.	.	.	26	40.12	0.38	0.00241428
chr19	3949117	A	G	+	UTR3	Unc93b1	NM_001161428:c.*492A>G, NM_019449:c.*175A>G	.	.	102	38.96	0.11	0.00250343
chr2	128733903	A	G	+	intronic	Mertk	.	.	.	102	39.64	0.11	0.00250343
chr18	34932889	A	G	.	upstream	Etf1	.	.	.	27	39.93	0.37	0.00251578
chr17	57310113	A	G	+	intronic	Vav1	.	.	.	111	39.45	0.1	0.00255475
chr10	67205498	A	G	+	intronic	Jmjd1c	.	.	.	15	39.8	0.6	0.0025987
chr8	78586442	A	G	+	intronic	Slc10a7	.	.	.	15	39.67	0.6	0.0025987
chr10	25392341	A	G	+	intronic	Epb41l2	.	.	.	28	37.61	0.36	0.00261192
chr11	83068110	A	G	+	intronic	Slfn2	.	.	.	28	38.29	0.36	0.00261192
chr2	48894845	A	G	+	intronic	Acvr2a	.	.	.	28	39.86	0.36	0.00261192
chr12	65037068	A	G	+	intronic	Prpf39	.	.	.	29	39.83	0.34	0.00270307
chr12	117549871	A	G	+	intronic	Rapgef5	.	.	.	10	40.8	0.8	0.00273875
chr14	118156933	A	G	+	intronic	Gpr180	.	.	.	10	40.2	0.8	0.00273875
chr14	75021186	A	G	+	ncRNA_intronic	Mir466f-3	.	.	.	10	38.9	0.8	0.00273875
chr19	37421355	A	G	+	UTR3	Kif11	NM_010615:c.*965A>G	.	.	10	38.9	0.8	0.00273875
chr2	34676267	A	G	.	downstream	Gapvd1	.	.	.	10	39.8	0.8	0.00273875
chr1	152903650	A	G	.	intergenic	Smg7,Nmnat2	dist=1004;dist=51451	.	.	171	39.68	0.06	0.00276414
chr19	44982178	A	G	missing	ncRNA_intronic	4930414N06Rik	.	.	.	30	40	0.33	0.00278955
chr1	105804183	A	G	+	intronic	Tnfrsf11a	.	.	.	31	37.58	0.32	0.00287167
chr12	40512357	A	G	+	intronic	Dock4	.	.	.	31	33.74	0.32	0.00287167
chr10	122565866	A	G	missing	ncRNA_exonic	A130077B15Rik	.	.	.	241	38.67	0.05	0.00287898
chr7	100498817	A	G	+	exonic	Ucp2	.	nonsynonymous SNV	Ucp2:NM_011671:exon7:c.A716G:p.K239R	290	39.2	0.04	0.00292877
chr10	79952099	A	G	missing	ncRNA_intronic	Bc1	.	.	.	33	36.88	0.31	0.00294974
chr9	78476829	A	G	.	intergenic	Mto1,Eef1a1	dist=2677;dist=1625	.	.	32	39.81	0.31	0.00294974
chr12	65047400	A	G	+	intronic	Prpf39	.	.	.	16	38.81	0.56	0.00296142
chr13	55312842	A	G	+	exonic	Nsd1	.	nonsynonymous SNV	Nsd1:NM_008739:exon23:c.A7190G:p.N2397S	16	40.31	0.56	0.00296142
chr9	13317779	A	G	.	intergenic	Ccdc82,Phxr4	dist=25426;dist=113582	.	.	16	37.88	0.56	0.00296142
chr9	61394472	A	G	+	intronic	Tle3	.	.	.	16	38.38	0.56	0.00296142
chr11	102436490	A	G	+	UTR3	Grn	NM_008175:c.*18A>G	.	.	621	39.81	0.02	0.00305815
chr2	122151121	A	G	+	exonic	B2m	.	nonsynonymous SNV	B2m:NM_009735:exon2:c.A316G:p.S106G	1859	39.36	0.01	0.0031349
chr10	25363362	A	G	+	intronic	Epb41l2	.	.	.	35	39.6	0.29	0.0031622
chr18	61115155	A	G	+	intronic	Csf1r	.	.	.	35	38.51	0.29	0.0031622
chr11	105925783	A	G	+	UTR3	Tanc2	NM_181071:c.*2067A>G	.	.	37	35.7	0.28	0.00322654
chr11	5525558	A	G	+	UTR3	Xbp1	NM_013842:c.*654A>G, NM_001271730:c.*316A>G	.	.	36	39.22	0.28	0.00322654
chr4	136476798	A	G	+	intronic	Luzp1	.	.	.	17	40.35	0.53	0.00329996
chr15	102431140	A	G	+	UTR3	Sp1	NM_013672:c.*108A>G	.	.	39	39.28	0.26	0.00340291
chr18	15195647	A	G	.	intergenic	Kctd1,Aqp4	dist=44201;dist=193747	.	.	43	39.35	0.23	0.00360514
chr11	119487133	A	G	.	intergenic	Mir1932,Endov	dist=96572;dist=4214	.	.	45	39.71	0.22	0.00369451
chr1	175903029	A	G	+	intronic	Exo1	.	.	.	11	38.27	0.73	0.0037594
chr1	55054600	A	G	+	intronic	Coq10b	.	.	.	11	38.18	0.73	0.0037594
chr14	120347320	A	G	+	intronic	Mbnl2	.	.	.	11	39.36	0.73	0.0037594
chr15	25352864	A	G	.	intergenic	Cdh18,Basp1	dist=1878446;dist=10413	.	.	11	39.36	0.73	0.0037594
chr16	11650939	A	G	+	intronic	Snx29	.	.	.	11	39.45	0.73	0.0037594
chr4	59875817	A	G	+	intronic	Snx30	.	.	.	11	40.18	0.73	0.0037594
chr6	91689811	A	G	+	intronic	Slc6a6	.	.	.	11	39.45	0.73	0.0037594
chr7	79360851	A	G	+	UTR3	Abhd2	NM_018811:c.*695A>G	.	.	11	37.09	0.73	0.0037594
chr9	106357571	A	G	.	intergenic	Poc1a,Dusp7	dist=7680;dist=11061	.	.	11	40	0.73	0.0037594
chr9	85319630	A	G	.	downstream	Fam46a	.	.	.	11	40	0.73	0.0037594
chrX	130461709	A	G	+	UTR3	Diap2	NM_172493:c.*774A>G	.	.	11	38.82	0.73	0.0037594
chr2	120684294	A	G	.	intergenic	Haus2,Cdan1	dist=62735;dist=31860	.	.	49	39.41	0.2	0.00385389
chr4	130915816	A	G	+	intronic	Laptm5	.	.	.	19	40.21	0.47	0.00390825
chr4	62297681	A	G	+	UTR3	Slc31a2	NM_025286:c.*538A>G, NM_001290518:c.*538A>G	.	.	54	40.26	0.19	0.00402331
chr6	34504850	A	G	+	UTR3	Bpgm	NM_007563:c.*401A>G	.	.	57	39.09	0.18	0.00411203
chr1	131931454	A	G	+	UTR3	Nucks1	NM_175294:c.*248A>G, NM_001145804:c.*248A>G	.	.	79	38.35	0.13	0.00457034
chr7	143056112	A	G	+	intronic	Cd81	.	.	.	85	39.06	0.12	0.00465658
chr1	36500904	A	G	+	intronic	Cnnm4	.	.	.	12	36.33	0.67	0.00471127
chr4	130823813	A	G	+	UTR3	Sdc3	NM_011520:c.*1004A>G	.	.	12	39.33	0.67	0.00471127
chr7	97383777	A	G	+	exonic	Alg8	.	nonsynonymous SNV	Alg8:NM_199035:exon8:c.A869G:p.N290S	12	40	0.67	0.00471127
chr9	107981537	A	G	+	exonic	Uba7	.	nonsynonymous SNV	Uba7:NM_023738:exon21:c.A2566G:p.N856D	90	38.28	0.11	0.00472012
chr8	88329512	A	G	+	UTR3	Adcy7	NM_007406:c.*1694A>G, NM_001109756:c.*1694A>G, NM_001037723:c.*1694A>G, NM_001037724:c.*1694A>G	.	.	96	37.89	0.1	0.00478808
chr13	43785785	A	G	+	intronic	Cd83	.	.	.	104	39.07	0.1	0.00486703
chr10	25523016	A	G	+	UTR3	Epb41l2	NM_001199265:c.*721A>G, NM_013511:c.*721A>G	.	.	107	39.07	0.09	0.00489372
chr16	35107365	A	G	+	UTR3	Hacd2	NM_023587:c.*968A>G	.	.	107	39.37	0.09	0.00489372
chr16	33876507	A	G	+	intronic	Itgb5	.	.	.	24	39	0.38	0.00509751
chr17	24165823	A	G	missing	ncRNA_intronic	Atp6v0c-ps2	.	.	.	24	38.88	0.38	0.00509751
chr4	97789873	A	G	+	intronic	Nfia	.	.	.	168	38.82	0.06	0.00523538
chr18	15204298	A	G	.	intergenic	Kctd1,Aqp4	dist=52852;dist=185096	.	.	177	39.11	0.06	0.00526636
chr17	24373235	A	G	+	intronic	Abca3	.	.	.	25	40.64	0.36	0.00529027
chr10	94409606	A	G	.	intergenic	Gm4792,Tmcc3	dist=110903;dist=105251	.	.	26	38.23	0.35	0.00547092
chr2	129306388	A	G	+	ncRNA_intronic	Gm14023	.	.	.	321	39.17	0.03	0.00552893
chr11	74818456	A	G	+	UTR3	Mettl16	NM_026197:c.*698A>G	.	.	13	40	0.62	0.00558352
chr16	96318808	A	G	+	UTR3	B3galt5	NM_001122993:c.*2713A>G, NM_033149:c.*2713A>G	.	.	13	40.08	0.62	0.00558352
chr18	61588396	A	G	.	downstream	Csnk1a1	.	.	.	13	40.15	0.62	0.00558352
chr5	143246216	A	G	+	UTR3	Zfp12	NM_177681:c.*332A>G, NM_001289590:c.*332A>G, NM_001289589:c.*332A>G	.	.	13	39.23	0.62	0.00558352
chr6	122828427	A	G	+	exonic	Foxj2	.	nonsynonymous SNV	Foxj2:NM_021899:exon2:c.A257G:p.K86R	13	40.23	0.62	0.00558352
chr9	108311189	A	G	+	intronic	Rhoa	.	.	.	13	38.69	0.62	0.00558352
chr10	65943903	A	G	.	intergenic	Ctnna3,1700023F02Rik	dist=940236;dist=176706	.	.	497	39.95	0.02	0.00564412
chr7	128117669	A	G	+	UTR3	Itgam	NM_008401:c.*292A>G, NM_001082960:c.*292A>G	.	.	720	39.15	0.01	0.0057108
chr13	37418574	A	G	+	exonic	Ly86	.	synonymous SNV	Ly86:NM_010745:exon5:c.A441G:p.E147E	938	39.3	0.01	0.00574534
chr16	43626221	A	G	.	intergenic	Zbtb20,Mir568	dist=7098;dist=14434	.	.	29	39.66	0.31	0.00594995
chr15	79078143	A	G	+	exonic	Eif3l	.	synonymous SNV	Eif3l:NM_145139:exon4:c.A363G:p.Q121Q	31	38.55	0.29	0.00622508
chr2	92972061	A	G	.	intergenic	Syt13,Prdm11	dist=16010;dist=2845	.	.	14	39.79	0.57	0.00637681
chr15	34083175	A	G	+	exonic	Mtdh	.	nonsynonymous SNV	Mtdh:NM_026002:exon1:c.A140G:p.Y47C	33	35.82	0.27	0.0064711
chr19	10020682	A	G	+	intronic	Rab3il1	.	.	.	33	38.85	0.27	0.0064711
chr14	22048731	A	G	+	intronic	1700112E06Rik	.	.	.	36	39.11	0.25	0.0067946
chr9	108998773	A	G	+	intronic	Pfkfb4	.	.	.	36	39.69	0.25	0.0067946
chr2	16384280	A	G	+	intronic	Plxdc2	.	.	.	38	39.58	0.24	0.0069848
chr8	123388571	A	G	+	exonic	Tcf25	.	synonymous SNV	Tcf25:NM_001286362:exon5:c.A546G:p.R182R, Tcf25:NM_001286363:exon5:c.A546G:p.R182R, Tcf25:NM_001037877:exon6:c.A621G:p.R207R, Tcf25:NM_001037878:exon6:c.A621G:p.R207R, Tcf25:NM_025804:exon6:c.A621G:p.R207R	39	38.64	0.23	0.00707329
chr16	37884343	A	G	+	UTR3	Lrrc58	NM_177093:c.*2881A>G	.	.	15	39.2	0.53	0.00709645
chr2	79662591	A	G	+	exonic	Ssfa2	.	nonsynonymous SNV	Ssfa2:NM_080558:exon16:c.A3481G:p.T1161A	15	39.07	0.53	0.00709645
chr13	20303898	A	G	+	intronic	Elmo1	.	.	.	40	39.95	0.23	0.00715777
chr12	110869319	A	G	+	UTR3	Zfp839	NM_001199785:c.*241A>G, NM_028365:c.*241A>G	.	.	45	38.47	0.2	0.00752844
chr19	10588638	A	G	+	UTR3	Cyb561a3	NM_001282067:c.*90A>G, NM_001282064:c.*90A>G, NM_201351:c.*90A>G	.	.	47	39.09	0.19	0.0076563
chr2	165994372	A	G	+	intronic	Ncoa3	.	.	.	47	39.06	0.19	0.0076563
chr8	22862067	A	G	+	UTR5	Kat6a	NM_001081149:c.-135A>G	.	.	16	39.69	0.5	0.00774935
chr9	44145597	A	G	.	intergenic	Mcam,Cbl	dist=2871;dist=3665	.	.	16	39.62	0.5	0.00774935
chr2	119248071	A	G	+	exonic	Spint1	.	nonsynonymous SNV	Spint1:NM_016907:exon9:c.A1160G:p.Y387C	50	38.68	0.18	0.00783024
chr17	34314200	A	G	+	exonic	H2-Eb1	.	nonsynonymous SNV	H2-Eb1:NM_010382:exon3:c.A395G:p.K132R	52	38.77	0.17	0.00793579
chr2	129631202	A	G	+	UTR3	Sirpa	NM_001291020:c.*1018A>G, NM_007547:c.*1018A>G, NM_001177647:c.*1018A>G, NM_001291021:c.*1018A>G, NM_001291019:c.*1018A>G, NM_001291022:c.*1018A>G	.	.	58	39.36	0.16	0.00821127
chr1	58404067	A	G	+	intronic	Bzw1	.	.	.	60	39.28	0.15	0.00829153
chr3	57743879	A	G	+	intronic	Rnf13	.	.	.	17	39.24	0.47	0.0083426
chr11	109012051	A	G	.	intergenic	Axin2,E030025P04Rik	dist=61270;dist=127240	.	.	64	39.17	0.14	0.00843775
chr17	39843435	T	C	missing	ncRNA_exonic	Rn45s	.	.	.	6914	39.38	0.51	0
chrM	149	T	C	.	intergenic	NONE,NONE	dist=NONE;dist=NONE	.	.	7190	39.76	0.02	1.15898e-37
chr9	120050499	T	C	-	UTR3	Cx3cr1	NM_009987:c.*771A>G	.	.	321	39.62	0.35	2.47628e-37
chrM	148	T	C	.	intergenic	NONE,NONE	dist=NONE;dist=NONE	.	.	6921	39.64	0.02	1.77194e-36
chr10	65944101	T	C	.	intergenic	Ctnna3,1700023F02Rik	dist=940434;dist=176508	.	.	93	39.27	0.8	1.52913e-32
chr10	65943009	T	C	.	intergenic	Ctnna3,1700023F02Rik	dist=939342;dist=177600	.	.	67	38.12	0.82	1.62846e-24
chr10	65943927	T	C	.	intergenic	Ctnna3,1700023F02Rik	dist=940260;dist=176682	.	.	144	39.65	0.43	1.73445e-21
chr1	130697552	T	C	-	UTR3	Pfkfb2	NM_008825:c.*333A>G, NM_001162416:c.*333A>G	.	.	64	38.17	0.77	9.16113e-21
chr3	135687348	T	C	-	intronic	Nfkb1	.	.	.	60	38.48	0.75	8.73162e-19
chr5	140803268	T	C	-	intronic	Gna12	.	.	.	68	39.49	0.68	3.20334e-18
chr1	50910799	T	C	.	intergenic	NONE,Tmeff2	dist=NONE;dist=16724	.	.	46	39.37	0.85	1.30764e-17
chr10	122565784	T	C	missing	ncRNA_exonic	A130077B15Rik	.	.	.	43	38.93	0.84	4.80946e-16
chr17	39848555	T	C	missing	ncRNA_exonic	Rn45s	.	.	.	464	35.92	0.11	6.68973e-16
chr16	90131209	T	C	.	intergenic	Tiam1,Gm10789	dist=156510;dist=11028	.	.	210	39.53	0.24	9.46896e-16
chr2	35315697	T	C	-	UTR3	Stom	NM_013515:c.*164A>G	.	.	68	39.9	0.6	1.95132e-15
chr13	58126491	T	C	-	UTR3	Hnrnpa0	NM_029872:c.*905A>G	.	.	74	39.49	0.55	5.36547e-15
chr6	87790458	T	C	-	UTR3	Rab43	NM_001039394:c.*2132A>G, NM_133717:c.*2132A>G	.	.	45	38.33	0.78	8.3487e-15
chr9	41133119	T	C	-	intronic	Ubash3b	.	.	.	85	38.99	0.48	2.03503e-14
chr11	70803788	T	C	-	intronic	Scimp	.	.	.	36	39.78	0.83	3.16686e-13
chr2	103766488	T	C	-	UTR3	Caprin1	NM_001111290:c.*311A>G, NM_001111289:c.*311A>G, NM_016739:c.*311A>G	.	.	53	40.11	0.64	4.8862e-13
chr14	102974191	T	C	.	intergenic	Lmo7,Kctd12	dist=1039498;dist=2390	.	.	35	38.69	0.83	1.0323e-12
chr7	28377329	T	C	-	UTR3	Zfp36	NM_011756:c.*229A>G	.	.	995	38.17	0.04	1.30538e-11
chrM	14734	T	C	.	intergenic	NONE,NONE	dist=NONE;dist=NONE	.	.	539	38.95	0.07	3.83019e-11
chrX	134592147	T	C	-	exonic	Gla	.	nonsynonymous SNV	Gla:NM_013463:exon5:c.A725G:p.K242R	27	39.89	0.89	4.71283e-11
chr7	19302868	T	C	-	UTR3	Fosb	NM_008036:c.*1973A>G	.	.	343	38.67	0.11	5.36092e-11
chr15	64057697	T	C	-	intronic	Fam49b	.	.	.	30	39.23	0.83	6.15656e-11
chr13	30005604	T	C	.	intergenic	E2f3,Mboat1	dist=19541;dist=130886	.	.	32	38.75	0.81	1.09619e-10
chrM	2651	T	C	.	intergenic	NONE,NONE	dist=NONE;dist=NONE	.	.	4845	37.93	0.01	1.32904e-10
chr11	76614805	T	C	.	intergenic	Abr,Bhlha9	dist=37066;dist=57665	.	.	35	39.66	0.71	5.81369e-10
chrM	3513	T	C	.	intergenic	NONE,NONE	dist=NONE;dist=NONE	.	.	275	37.91	0.12	7.6933e-10
chr19	8709049	T	C	-	exonic	Slc3a2	.	nonsynonymous SNV	Slc3a2:NM_008577:exon7:c.A1081G:p.S361G, Slc3a2:NM_001161413:exon8:c.A1198G:p.S400G	119	39.42	0.26	9.24596e-10
chr8	70703246	T	C	.	intergenic	Jund,Gm3336	dist=2630;dist=15297	.	.	231	38.56	0.14	1.33003e-09
chr4	127035164	T	C	.	intergenic	Sfpq,Zmym1	dist=3928;dist=11930	.	.	77	39.23	0.38	1.34428e-09
chr16	23980209	T	C	-	intronic	Bcl6	.	.	.	148	39.75	0.21	1.4741e-09
chr16	4647215	T	C	-	intronic	Coro7,Vasn	.	.	.	24	39.21	0.88	1.78385e-09
chr1	71311293	T	C	-	intronic	Abca12	.	.	.	48	38	0.57	1.89265e-09
chr1	170866916	T	C	-	intronic	Atf6	.	.	.	118	39.53	0.25	2.04556e-09
chr19	17335671	T	C	-	intronic	Gcnt1	.	.	.	94	40.12	0.31	2.61491e-09
chr14	54723108	T	C	-	UTR3	Slc7a8	NM_016972:c.*986A>G	.	.	75	39.21	0.37	3.01977e-09
chr19	5796820	T	C	-	ncRNA_exonic	Malat1	.	.	.	914	39.2	0.04	3.05263e-09
chr17	26506515	T	C	-	exonic	Dusp1	.	nonsynonymous SNV	Dusp1:NM_013642:exon4:c.A869G:p.Q290R	1412	39.3	0.02	3.34932e-09
chr2	117183428	T	C	.	intergenic	Spred1,Mir674	dist=1151;dist=1699	.	.	32	38.91	0.72	3.62291e-09
chr14	69242778	T	C	-	UTR3	Slc25a37	NM_026331:c.*2056A>G	.	.	82	39.67	0.34	4.09895e-09
chr8	10985651	T	C	.	intergenic	3930402G23Rik,Irs2	dist=57194;dist=1313	.	.	23	39.78	0.87	5.90276e-09
chr1	54987070	T	C	-	UTR3	Sf3b1	NM_031179:c.*264A>G	.	.	80	38.76	0.34	9.1052e-09
chr1	170197995	T	C	.	intergenic	Uap1,Uhmk1	dist=23031;dist=1261	.	.	85	39.38	0.32	1.08518e-08
chr6	125477007	T	C	-	intronic	Cd9	.	.	.	123	38.83	0.23	1.10436e-08
chr6	95652779	T	C	-	intronic	Suclg2	.	.	.	72	39.76	0.36	1.58397e-08
chr10	109863931	T	C	-	intronic	Nav3	.	.	.	34	39.68	0.65	2.36049e-08
chr11	63142471	T	C	-	ncRNA_intronic	Mir6354	.	.	.	25	39.12	0.83	3.66311e-08
chr5	135909342	T	C	-	UTR3	Ywhag	NM_018871:c.*1653A>G	.	.	74	38.96	0.34	4.14473e-08
chr7	4641651	T	C	-	exonic	Ppp6r1	.	nonsynonymous SNV	Ppp6r1:NM_172894:exon8:c.A862G:p.M288V	32	38.81	0.66	5.21895e-08
chr11	120579091	T	C	-	UTR3	Arhgdia	NM_133796:c.*140A>G	.	.	126	38.22	0.21	5.48212e-08
chr17	81533083	T	C	-	intronic	Slc8a1	.	.	.	88	39.07	0.28	6.3498e-08
chr14	102979197	T	C	-	UTR3	Kctd12	NM_177715:c.*2260A>G	.	.	347	39.79	0.08	6.62513e-08
chr5	113794971	T	C	-	exonic	Tmem119	.	synonymous SNV	Tmem119:NM_146162:exon2:c.A768G:p.L256L	489	39.36	0.06	7.66762e-08
chr18	12994982	T	C	.	intergenic	Impact,Hrh4	dist=2034;dist=12008	.	.	29	40.03	0.69	8.81718e-08
chr17	39848701	T	C	missing	ncRNA_exonic	Rn45s	.	.	.	892	38.32	0.03	8.97026e-08
chr1	170198012	T	C	.	intergenic	Uap1,Uhmk1	dist=23048;dist=1244	.	.	72	39.39	0.33	9.15558e-08
chr4	46506272	T	C	-	UTR3	Trim14	NM_029077:c.*620A>G	.	.	25	37.28	0.76	9.50712e-08
chr17	50735008	T	C	-	UTR3	Tbc1d5	NM_001285993:c.*937A>G, NM_001285991:c.*937A>G, NM_028162:c.*937A>G	.	.	19	39.68	0.89	9.73256e-08
chr10	112927552	T	C	-	UTR3	Atxn7l3b	NM_001033474:c.*877A>G	.	.	36	38.75	0.58	1.14022e-07
chr3	100470476	T	C	.	intergenic	4930406D18Rik,Fam46c	dist=32722;dist=1060	.	.	50	39.86	0.44	1.82807e-07
chr6	121013882	T	C	-	intronic	Mical3	.	.	.	27	39.22	0.7	1.89273e-07
chrX	38420316	T	C	-	UTR3	Lamp2	NM_010685:c.*1396A>G	.	.	24	40.04	0.75	2.8356e-07
chr13	49294146	T	C	-	intronic	Fgd3	.	.	.	86	39.91	0.27	3.11273e-07
chr10	78280919	T	C	-	intronic	Agpat3	.	.	.	60	39.4	0.37	3.24399e-07
chr15	89168532	T	C	-	intronic	Plxnb2	.	.	.	21	38.71	0.81	3.59107e-07
chr18	37874811	T	C	-	intronic	Diap1	.	.	.	21	39.33	0.81	3.59107e-07
chr1	79794495	T	C	-	UTR3	Serpine2	NM_009255:c.*510A>G	.	.	100	39.35	0.23	3.99556e-07
chr12	21347394	T	C	-	exonic	Adam17	.	nonsynonymous SNV	Adam17:NM_001277266:exon6:c.A656G:p.N219S, Adam17:NM_009615:exon6:c.A656G:p.N219S	25	40.08	0.72	4.0106e-07
chr12	67662691	T	C	missing	ncRNA_exonic	Gm17821	.	.	.	25	39.08	0.72	4.0106e-07
chr9	53445386	T	C	-	exonic	Atm	.	nonsynonymous SNV	Atm:NM_007499:exon59:c.A8573G:p.K2858R	38	39.71	0.53	4.48875e-07
chr17	88038232	T	C	-	intronic	Fbxo11	.	.	.	81	39.27	0.27	6.28243e-07
chr17	32197057	T	C	-	UTR3	Brd4	NM_001286630:c.*695A>G, NM_020508:c.*695A>G	.	.	84	39.48	0.26	6.69037e-07
chr9	15312785	T	C	.	downstream	Gm25500,Taf1d	.	.	.	20	39.5	0.8	1.1049e-06
chr7	43529919	T	C	-	exonic	Cd33	.	nonsynonymous SNV	Cd33:NM_001111058:exon5:c.A805G:p.R269G, Cd33:NM_021293:exon5:c.A805G:p.R269G	178	39.58	0.12	1.52006e-06
chr1	183336469	T	C	-	exonic	Mia3	.	unknown	UNKNOWN	26	39.35	0.65	1.9404e-06
chr16	10988588	T	C	-	intronic	Litaf	.	.	.	108	38.69	0.19	2.05324e-06
chr7	118206981	T	C	-	exonic	Smg1	.	synonymous SNV	Smg1:NM_001031814:exon6:c.A636G:p.G212G	46	38.3	0.41	2.35596e-06
chrM	913	T	C	.	intergenic	NONE,NONE	dist=NONE;dist=NONE	.	.	691	36.37	0.03	2.44835e-06
chrX	103478921	T	C	-	ncRNA_exonic	Xist	.	.	.	140	33.96	0.15	2.6198e-06
chr17	39847601	T	C	missing	ncRNA_exonic	Rn45s	.	.	.	1434	39.44	0.02	2.65643e-06
chr6	100230553	T	C	-	UTR3	Rybp	NM_019743:c.*1620A>G	.	.	19	38.68	0.79	3.3549e-06
chr9	106226880	T	C	.	downstream	Tlr9	.	.	.	19	38.68	0.79	3.3549e-06
chr2	146394522	T	C	-	intronic	Ralgapa2	.	.	.	60	39.47	0.32	4.30653e-06
chr11	76782142	T	C	-	UTR3	Cpd	NM_007754:c.*42A>G	.	.	20	39.65	0.75	5.01057e-06
chr10	77900353	T	C	-	UTR3	Lrrc3	NM_145152:c.*474A>G	.	.	69	39.87	0.28	5.44837e-06
chr1	172196995	T	C	-	UTR3	Pea15a	NM_011063:c.*1631A>G	.	.	146	39.11	0.14	5.56962e-06
chr12	99407129	T	C	-	intronic	Foxn3	.	.	.	46	39.89	0.39	5.85045e-06
chr5	67621440	T	C	-	UTR3	Atp8a1	NM_001284345:c.*1159A>G, NM_001038999:c.*1159A>G, NM_009727:c.*1159A>G	.	.	82	39.2	0.23	6.89432e-06
chr10	40075545	T	C	-	UTR3	Slc16a10	NM_028247:c.*989A>G	.	.	53	37.64	0.35	7.63733e-06
chr3	108904648	T	C	-	exonic	Prpf38b	.	synonymous SNV	Prpf38b:NM_025845:exon6:c.A900G:p.K300K	53	39.51	0.34	7.92664e-06
chr4	123383364	T	C	-	exonic	Macf1	.	synonymous SNV	Macf1:NM_001199137:exon66:c.A11994G:p.G3998G,Macf1:NM_001199136:exon71:c.A18075G:p.G6025G	53	39.28	0.34	7.92664e-06
chr2	84691895	T	C	-	exonic	Zdhhc5	.	nonsynonymous SNV	Zdhhc5:NM_144887:exon9:c.A1000G:p.T334A	56	39.41	0.32	8.77646e-06
chr3	107742245	T	C	-	UTR3	Csf1	NM_007778:c.*914A>G, NM_001113529:c.*914A>G	.	.	39	38.72	0.44	9.65431e-06
chr17	39843819	T	C	missing	ncRNA_exonic	Rn45s	.	.	.	1932	38.99	0.01	1.00311e-05
chr16	26104527	T	C	-	intronic	P3h2	.	.	.	15	40	0.87	1.09336e-05
chr4	131924447	T	C	-	UTR3	Epb41	NM_001128607:c.*1493A>G, NM_001128606:c.*1493A>G, NM_183428:c.*1493A>G	.	.	15	37.8	0.87	1.09336e-05
chr15	98737987	T	C	-	UTR3	Arf3	NM_007478:c.*2346A>G	.	.	151	39.3	0.13	1.16169e-05
chr11	117966556	T	C	-	UTR3	Socs3	NM_007707:c.*997A>G	.	.	155	39.65	0.12	1.17926e-05
chr5	36818964	T	C	-	intronic	Man2b2	.	.	.	46	39.43	0.37	1.41839e-05
chr9	113657104	T	C	-	exonic	Pdcd6ip	.	synonymous SNV	Pdcd6ip:NM_001164677:exon16:c.A2241G:p.P747P, Pdcd6ip:NM_001164678:exon16:c.A2226G:p.P742P, Pdcd6ip:NM_011052:exon16:c.A2226G:p.P742P	24	39.25	0.62	1.42429e-05
chr11	93959375	T	C	-	UTR3	Nme1	NM_008704:c.*21A>G	.	.	19	38.05	0.74	1.45307e-05
chr10	39969808	T	C	-	UTR3	BC021785	NM_001001489:c.*140A>G, NM_001113385:c.*335A>G	.	.	336	39.63	0.06	1.57869e-05
chr14	102979172	T	C	-	UTR3	Kctd12	NM_177715:c.*2285A>G	.	.	392	39.5	0.05	1.63688e-05
chr11	102306469	T	C	-	UTR3	Ubtf	NM_001044383:c.*172A>G, NM_011551:c.*172A>G, NM_001302955:c.*93A>G, NM_001302954:c.*172A>G	.	.	51	38.67	0.33	1.72415e-05
chr7	28378244	T	C	-	exonic	Zfp36	.	nonsynonymous SNV	Zfp36:NM_011756:exon2:c.A274G:p.T92A	922	31.58	0.02	1.84081e-05
chr11	55398614	T	C	-	exonic	Sparc	.	nonsynonymous SNV	Sparc:NM_001290817:exon8:c.A662G:p.N221S, Sparc:NM_009242:exon8:c.A665G:p.N222S	1070	39.2	0.02	1.8626e-05
chr1	191180412	T	C	-	intronic	Atf3	.	.	.	1569	39.61	0.01	1.90634e-05
chr1	88698927	T	C	-	UTR3	Arl4c	NM_177305:c.*2159A>G	.	.	108	38.36	0.17	1.90737e-05
chrX	101210647	T	C	-	intronic	Snx12	.	.	.	16	39.5	0.81	1.92603e-05
chrM	690	T	C	.	intergenic	NONE,NONE	dist=NONE;dist=NONE	.	.	2001	39.14	0.01	1.92684e-05
chr1	45917989	T	C	-	intronic	Slc40a1	.	.	.	26	36.85	0.58	1.98966e-05
chr16	38782247	T	C	-	intronic	Upk1b	.	.	.	36	40.17	0.44	2.00361e-05
chr19	12764289	T	C	-	exonic	Cntf	.	nonsynonymous SNV	Cntf:NM_170786:exon2:c.A206G:p.E69G	36	39.31	0.44	2.00361e-05
chr2	153411642	T	C	-	exonic	Nol4l	.	synonymous SNV	Nol4l:NM_001001986:exon8:c.A1278G:p.E426E, Nol4l:NM_001134300:exon11:c.A2010G:p.E670E	149	38.88	0.12	2.33801e-05
chr8	84205882	T	C	.	intergenic	Mir181c,Mir23a	dist=26921;dist=2636	.	.	67	34.16	0.26	2.47078e-05
chr2	45024486	T	C	-	intronic	Zeb2	.	.	.	175	39.77	0.1	2.52475e-05
chr10	60715362	T	C	-	UTR3	Slc29a3	NM_023596:c.*474A>G	.	.	198	39.56	0.09	2.65503e-05
chr2	75701005	T	C	-	intronic	Nfe2l2	.	.	.	221	39.36	0.08	2.76166e-05
chr10	105238370	T	C	-	intronic	Tmtc2	.	.	.	73	38.88	0.23	2.82679e-05
chr4	131901641	T	C	-	ncRNA_exonic	Gm12992	.	.	.	29	40.14	0.52	2.89778e-05
chr17	80203036	T	C	-	intronic	Srsf7	.	.	.	45	39.11	0.36	3.23204e-05
chr13	102662036	T	C	.	intergenic	Pik3r1,Cd180	dist=893819;dist=31522	.	.	14	38.86	0.86	3.43997e-05
chr15	83126217	T	C	-	UTR3	Poldip3	NM_178627:c.*1664A>G	.	.	14	37.86	0.86	3.43997e-05
chr2	173216914	T	C	-	exonic	Zbp1	.	synonymous SNV	Zbp1:NM_001139519:exon2:c.A129G:p.K43K, Zbp1:NM_021394:exon2:c.A129G:p.K43K	92	38.01	0.18	3.50656e-05
chr11	97934760	T	C	-	intronic	Plxdc1	.	.	.	98	38.28	0.17	3.68234e-05
chr17	39843167	T	C	missing	ncRNA_exonic	Rn45s	.	.	.	2871	37.51	0.01	3.7246e-05
chr10	40075653	T	C	-	UTR3	Slc16a10	NM_028247:c.*881A>G	.	.	32	37.06	0.47	3.8287e-05
chr12	70265591	T	C	-	UTR3	Trim9	NM_001110203:c.*894A>G, NM_001286386:c.*894A>G	.	.	20	38.6	0.72	4.14309e-05
chr3	135594246	T	C	-	exonic	Nfkb1	.	nonsynonymous SNV	Nfkb1:NM_008689:exon19:c.A2072G:p.Y691C	58	37.45	0.28	4.73034e-05
chr1	133897640	T	C	-	UTR3	Optc	NM_001160421:c.*160A>G, NM_001160420:c.*160A>G, NM_054076:c.*160A>G	.	.	156	38.28	0.11	4.80913e-05
chr11	104394294	T	C	-	intronic	Kansl1	.	.	.	59	39.12	0.27	4.83134e-05
chr2	45096755	T	C	-	intronic	Zeb2	.	.	.	62	39.79	0.26	5.12305e-05
chr13	59635521	T	C	-	UTR3	Golm1	NM_027307:c.*1771A>G, NM_001035122:c.*1771A>G	.	.	192	39.28	0.09	5.21288e-05
chr15	64020606	T	C	-	intronic	Fam49b	.	.	.	39	37.82	0.38	5.92025e-05
chr1	37443269	T	C	-	UTR3	Mgat4a	NM_173870:c.*1390A>G, NM_001290801:c.*1390A>G	.	.	40	39.17	0.38	6.20169e-05
chr12	99332033	T	C	-	intronic	Foxn3	.	.	.	78	38.99	0.21	6.42841e-05
chr7	142376613	T	C	-	exonic	Ctsd	.	synonymous SNV	Ctsd:NM_009983:exon9:c.A1191G:p.R397R	1468	39.53	0.01	6.95408e-05
chr6	72437765	T	C	-	intronic	Mat2a	.	.	.	104	39.03	0.15	7.90272e-05
chr2	160364561	T	C	-	UTR3	Mafb	NM_010658:c.*1144A>G	.	.	113	36.86	0.14	8.28744e-05
chr17	71252486	T	C	-	UTR3	Emilin2	NM_145158:c.*270A>G	.	.	16	39.19	0.75	8.54412e-05
chr3	108901486	T	C	.	intergenic	Fndc7,Prpf38b	dist=11478;dist=1321	.	.	16	40.31	0.75	8.54412e-05
chr15	102346296	T	C	-	intronic	Aaas	.	.	.	50	38.48	0.3	8.72789e-05
chr9	50903111	T	C	-	intronic	Sik2	.	.	.	131	39.9	0.12	8.92508e-05
chr11	69670795	T	C	-	intronic	Eif4a1	.	.	.	59	38.85	0.25	0.000105789
chr1	16653524	T	C	-	intronic	Tceb1	.	.	.	13	40.23	0.85	0.00010634
chr1	180424744	T	C	.	intergenic	Itpkb,6330403A02Rik	dist=1085;dist=7629	.	.	13	38.92	0.85	0.00010634
chr19	14487299	T	C	-	intronic	Tle4	.	.	.	13	40.54	0.85	0.00010634
chr3	95992239	T	C	-	exonic	Plekho1	.	nonsynonymous SNV	Plekho1:NM_023320:exon3:c.A214G:p.S72G	60	39.92	0.25	0.000107629
chr3	100469573	T	C	.	intergenic	4930406D18Rik,Fam46c	dist=31819;dist=1963	.	.	252	36.51	0.06	0.000110544
chr1	4776593	T	C	-	exonic	Mrpl15	.	synonymous SNV	Mrpl15:NM_001177658:exon5:c.A759G:p.R253R	34	38.97	0.41	0.000110862
chr10	65943726	T	C	.	intergenic	Ctnna3,1700023F02Rik	dist=940059;dist=176883	.	.	256	39.57	0.06	0.000110932
chr15	93333583	T	C	-	intronic	Yaf2	.	.	.	63	39.13	0.24	0.000112918
chr10	109960577	T	C	-	intronic	Nav3	.	.	.	36	39.56	0.39	0.000123098
chr10	122565903	T	C	missing	ncRNA_exonic	A130077B15Rik	.	.	.	650	39.41	0.02	0.000126433
chr11	61795556	T	C	-	intronic	Ulk2	.	.	.	40	40.23	0.35	0.00014595
chr10	57517139	T	C	-	UTR3	Serinc1	NM_019760:c.*18A>G	.	.	26	39.15	0.5	0.000158326
chr3	65947938	T	C	-	exonic	Ccnl1	.	synonymous SNV	Ccnl1:NM_019937:exon9:c.A1110G:p.E370E	106	36.9	0.14	0.000161817
chr4	117886135	T	C	-	exonic	Atp6v0b	.	nonsynonymous SNV	Atp6v0b:NM_033617:exon4:c.A211G:p.I71V	107	39.07	0.14	0.000163364
chr16	91575219	T	C	-	UTR3	Tmem50b	NM_030018:c.*894A>G	.	.	44	38.48	0.32	0.000166649
chr18	80698203	T	C	-	exonic	Nfatc1	.	nonsynonymous SNV	Nfatc1:NM_001164109:exon2:c.A581G:p.N194S, Nfatc1:NM_001164110:exon2:c.A581G:p.N194S, Nfatc1:NM_001164111:exon2:c.A539G:p.N180S, Nfatc1:NM_001164112:exon2:c.A539G:p.N180S, Nfatc1:NM_016791:exon2:c.A539G:p.N180S, Nfatc1:NM_198429:exon2:c.A581G:p.N194S	44	38.11	0.32	0.000166649
chr7	67250199	T	C	-	intronic	Mef2a	.	.	.	44	39.43	0.32	0.000166649
chr16	11140770	T	C	-	exonic	Zc3h7a	.	nonsynonymous SNV	Zc3h7a:NM_145931:exon21:c.A2506G:p.S836G	27	38.93	0.48	0.000173056
chr19	16753729	T	C	-	intronic	Vps13a	.	.	.	46	39.28	0.3	0.000176233
chr15	99620879	T	C	-	UTR3	Racgap1	NM_001253809:c.*510A>G, NM_001253808:c.*510A>G, NM_012025:c.*510A>G	.	.	47	39.91	0.3	0.000180842
chr3	121778868	T	C	-	intronic	Abcd3	.	.	.	19	39.05	0.63	0.000181812
chr4	141113161	T	C	-	UTR3	Szrd1	NM_001025608:c.*2601A>G, NM_001277195:c.*2601A>G	.	.	19	39.37	0.63	0.000181812
chr9	104157707	T	C	-	intronic	Dnajc13	.	.	.	28	39.43	0.46	0.000187519
chr10	89015642	T	C	-	intronic	Ano4	.	.	.	52	37.29	0.28	0.000193982
chr1	52164800	T	C	-	UTR3	Gls	NM_001081081:c.*1358A>G	.	.	29	39.76	0.45	0.000201678
chr8	41009693	T	C	-	intronic	Mtus1	.	.	.	57	39.32	0.25	0.000221022
chr2	160364852	T	C	-	UTR3	Mafb	NM_010658:c.*853A>G	.	.	307	39.02	0.05	0.00022253
chr5	92323612	T	C	-	UTR3	Cxcl9	NM_008599:c.*187A>G	.	.	58	39.02	0.24	0.000224515
chr7	37984962	T	C	-	intronic	Uri1	.	.	.	59	37.97	0.24	0.000227925
chr13	98758907	T	C	-	intronic	Fcho2	.	.	.	31	39.29	0.42	0.000228998
chr8	105346730	T	C	-	intronic	Fhod1	.	.	.	382	36.92	0.04	0.000229473
chr1	130697390	T	C	-	UTR3	Pfkfb2	NM_008825:c.*495A>G, NM_001162416:c.*495A>G	.	.	62	38.29	0.23	0.000237676
chr11	55395315	T	C	-	UTR3	Sparc	NM_009242:c.*270A>G, NM_001290817:c.*270A>G	.	.	542	38.99	0.03	0.000238053
chr8	22667245	T	C	-	exonic	Ikbkb	.	nonsynonymous SNV	Ikbkb:NM_001159774:exon16:c.A1667G:p.Q556R, Ikbkb:NM_010546:exon16:c.A1667G:p.Q556R	21	38.52	0.57	0.000249856
chr18	67446924	T	C	-	intronic	Afg3l2	.	.	.	70	39.67	0.2	0.00026059
chr5	121447113	T	C	-	intronic	Erp29	.	.	.	22	40	0.55	0.000283607
chr11	119184797	T	C	-	intronic	Tbc1d16	.	.	.	96	38.98	0.15	0.0003133
chr17	17569122	T	C	-	intronic	Lnpep	.	.	.	12	38.75	0.83	0.000322097
chr5	139771350	T	C	-	exonic	Ints1	.	nonsynonymous SNV	Ints1:NM_026748:exon8:c.A1310G:p.H437R	41	38.34	0.32	0.000344601
chr10	40075663	T	C	-	UTR3	Slc16a10	NM_028247:c.*871A>G	.	.	24	36.96	0.5	0.000349331
chr8	125491541	T	C	-	exonic	Sipa1l2	.	synonymous SNV	Sipa1l2:NM_001081337:exon1:c.A1056G:p.V352V	24	37.83	0.5	0.000349331
chr5	124004895	T	C	-	UTR3	Vps37b	NM_177876:c.*1352A>G	.	.	43	38.88	0.3	0.00036383
chr17	81376097	T	C	-	UTR3	Slc8a1	NM_011406:c.*12594A>G, NM_001286684:c.*9922A>G, NM_001112798:c.*12594A>G	.	.	44	38.75	0.3	0.000373017
chr9	37252600	T	C	-	intronic	Slc37a2	.	.	.	25	38.36	0.48	0.000381017
chr1	131092420	T	C	-	intronic	Mapkapk2	.	.	.	17	39.29	0.65	0.000394964
chr2	33134157	T	C	-	UTR3	Ralgps1	NM_175211:c.*3523A>G, NM_001290572:c.*3523A>G, NM_001290570:c.*3523A>G	.	.	17	38.82	0.65	0.000394964
chr11	16991034	T	C	-	intronic	Plek	.	.	.	226	39.76	0.06	0.000407857
chr8	83273607	T	C	.	downstream	Tbc1d9	.	.	.	26	38.12	0.46	0.000411803
chr1	71311590	T	C	-	intronic	Abca12	.	.	.	293	39.57	0.05	0.000425436
chr11	83647871	T	C	-	UTR3	Ccl3	NM_011337:c.*382A>G	.	.	320	40.15	0.04	0.000430526
chr14	73363108	T	C	-	exonic	Itm2b	.	nonsynonymous SNV	Itm2b:NM_008410:exon6:c.A751G:p.I251V	664	39.28	0.02	0.000459869
chr17	10217945	T	C	-	intronic	Qk	.	.	.	28	39.46	0.43	0.000470525
chr2	84442696	T	C	-	UTR3	Tfpi	NM_001177319:c.*174A>G, NM_001177320:c.*174A>G	.	.	18	40.39	0.61	0.000472483
chr14	40952594	T	C	-	intronic	Tspan14	.	.	.	13	39.62	0.77	0.000491318
chr7	6150230	T	C	-	intronic	Zfp787	.	.	.	13	40.23	0.77	0.000491318
chr7	79361953	T	C	.	downstream	Abhd2	.	.	.	13	40.46	0.77	0.000491318
chr2	163624251	T	C	-	UTR3	Serinc3	NM_012032:c.*1190A>G	.	.	29	39.17	0.41	0.000498433
chr2	44993498	T	C	-	intronic	Zeb2	.	.	.	63	39.67	0.21	0.000505697
chr3	9776843	T	C	-	intronic	Pag1	.	.	.	64	39.34	0.21	0.000505697
chr11	20089521	T	C	-	intronic	Actr2	.	.	.	73	38.73	0.18	0.000553188
chr13	58397950	T	C	-	intronic	Hnrnpk	.	.	.	77	37.05	0.17	0.00056931
chr1	134078231	T	C	-	intronic	Btg2	.	.	.	86	40.22	0.15	0.000600905
chr10	61099101	T	C	-	UTR3	Sgpl1	NM_009163:c.*1767A>G	.	.	35	38.03	0.34	0.000646405
chr1	87722189	T	C	.	intergenic	Inpp5d,Atg16l1	dist=1679;dist=33822	.	.	14	33.86	0.71	0.000669548
chr2	101797735	T	C	-	intronic	Prr5l	.	.	.	14	39.21	0.71	0.000669548
chr11	115671248	T	C	-	intronic	Grb2	.	.	.	114	38.79	0.11	0.00067077
chr15	99327279	T	C	-	intronic	Fmnl3	.	.	.	128	39.17	0.1	0.000695308
chr17	35027984	T	C	-	UTR5	Sapcd1	NM_023893:c.-74A>G	.	.	21	39.71	0.52	0.000696408
chr3	9788774	T	C	-	intronic	Pag1	.	.	.	130	39.01	0.1	0.00069842
chr1	151853650	T	C	.	intergenic	Edem3,1700025G04Rik	dist=31322;dist=30874	.	.	133	38.45	0.1	0.000699943
chr1	144004118	T	C	-	exonic	Rgs2	.	nonsynonymous SNV	Rgs2:NM_009061:exon1:c.A1G:p.M1V	38	39.53	0.32	0.000709115
chr14	22528018	T	C	missing	ncRNA_intronic	4930405A10Rik	.	.	.	22	38	0.5	0.000766507
chr16	23980452	T	C	-	intronic	Bcl6	.	.	.	43	37.72	0.28	0.000799824
chr11	69073562	T	C	.	downstream	Tmem107	.	.	.	332	38.84	0.04	0.000826014
chr11	119469040	T	C	.	intergenic	Mir1932,Endov	dist=78479;dist=22307	.	.	45	39.62	0.27	0.000831946
chr7	125580740	T	C	.	intergenic	Il4ra,Il21r	dist=1266;dist=22689	.	.	45	38.73	0.27	0.000831946
chr1	138158512	T	C	-	intronic	Ptprc	.	.	.	15	36.93	0.67	0.000849575
chr10	53962645	T	C	-	intronic	Man1a	.	.	.	15	39.4	0.67	0.000849575
chr15	53335154	T	C	-	intronic	Ext1	.	.	.	15	39.2	0.67	0.000849575
chr17	34109341	T	C	.	intergenic	BC051537,Brd2	dist=14032;dist=2678	.	.	15	39.67	0.67	0.000849575
chr7	90129028	T	C	-	ncRNA_intronic	2310010J17Rik	.	.	.	15	38	0.67	0.000849575
chr1	165661122	T	C	-	intronic	Rcsd1	.	.	.	48	38.92	0.25	0.000876298
chr10	39679197	T	C	-	ncRNA_intronic	E130307A14Rik	.	.	.	48	38.52	0.25	0.000876298
chr10	65944471	T	C	.	intergenic	Ctnna3,1700023F02Rik	dist=940804;dist=176138	.	.	25	38.2	0.46	0.000898707
chr2	24019143	T	C	-	exonic	Hnmt	.	nonsynonymous SNV	Hnmt:NM_080462:exon4:c.A257G:p.E86G	24	40.38	0.46	0.000898707
chr1	133007073	T	C	-	intronic	Mdm4	.	.	.	11	39.64	0.82	0.000952608
chrX	140593113	T	C	-	intronic	Tsc22d3	.	.	.	11	39.82	0.82	0.000952608
chr7	90048610	T	C	missing	ncRNA_intronic	E230029C05Rik	.	.	.	55	35.65	0.22	0.000964779
chr10	109767251	T	C	-	exonic	Nav3	.	nonsynonymous SNV	Nav3:NM_001081035:exon15:c.A3436G:p.K1146E	57	40.16	0.21	0.000986819
chr5	92442573	T	C	-	UTR3	Scarb2	NM_007644:c.*1673A>G	.	.	60	37.4	0.2	0.0010176
chr2	179918748	T	C	-	intronic	Taf4a	.	.	.	26	39.27	0.42	0.00102015
chr3	108971847	T	C	-	UTR3	Fam102b	NM_001163567:c.*3453A>G	.	.	62	38.87	0.19	0.00103674
chr3	96723863	T	C	-	exonic	Polr3c	.	nonsynonymous SNV	Polr3c:NM_028925:exon3:c.A337G:p.N113D	69	39.59	0.17	0.00109628
chr2	126824815	T	C	-	intronic	Trpm7	.	.	.	71	39.08	0.17	0.00111143
chr1	151853654	T	C	.	intergenic	Edem3,1700025G04Rik	dist=31326;dist=30870	.	.	73	37.22	0.17	0.00111874
chr2	27422114	T	C	-	intronic	Vav2	.	.	.	72	38.71	0.17	0.00111874
chr16	55813926	T	C	-	intronic	Nfkbiz	.	.	.	73	39.1	0.16	0.00112587
chr2	5640403	T	C	-	intronic	Camk1d	.	.	.	28	38.61	0.39	0.0011313
chr4	56874939	T	C	.	intergenic	Ctnnal1,Tmem245	dist=9728;dist=1074	.	.	17	39.47	0.59	0.00119886
chr2	11490975	T	C	-	intronic	Pfkfb3	.	.	.	30	39.47	0.37	0.00123293
chr3	138927591	T	C	-	exonic	Rap1gds1	.	synonymous SNV	Rap1gds1:NM_145544:exon14:c.A1671G:p.E557E, Rap1gds1:NM_001040690:exon15:c.A1818G:p.E606E,Rap1gds1:NM_001286759:exon15:c.A1815G:p.E605E	101	39.7	0.12	0.00127374
chr10	84526331	T	C	-	UTR3	Ckap4	NM_175451:c.*1139A>G	.	.	12	37	0.75	0.00137973
chr9	64716325	T	C	-	UTR3	Rab11a	NM_017382:c.*524A>G	.	.	12	40.08	0.75	0.00137973
chr10	40075521	T	C	-	UTR3	Slc16a10	NM_028247:c.*1013A>G	.	.	139	37.85	0.09	0.00138556
chr1	154077491	T	C	.	intergenic	Glul,Zfp648	dist=167768;dist=123696	.	.	143	38.85	0.08	0.001392
chr2	163644097	T	C	-	intronic	Serinc3	.	.	.	180	39.49	0.07	0.00145588
chr15	98738033	T	C	-	UTR3	Arf3	NM_007478:c.*2300A>G	.	.	182	39.46	0.07	0.00145854
chrY	90739228	T	C	.	intergenic	NONE,Erdr1	dist=NONE;dist=46214	.	.	189	37.17	0.06	0.00146742
chr2	103454733	T	C	-	UTR3	Cat	NM_009804:c.*23A>G	.	.	245	39.21	0.05	0.00152081
chr14	70303879	T	C	-	UTR3	Slc39a14	NM_144808:c.*2787A>G, NM_001135152:c.*2787A>G, NM_001135151:c.*2787A>G	.	.	19	39.37	0.53	0.00152142
chr2	16757418	T	C	.	intergenic	Plxdc2,4930515L03Rik	dist=1579;dist=161260	.	.	19	36.84	0.53	0.00152142
chr11	86712615	T	C	-	exonic	Cltc	.	nonsynonymous SNV	Cltc:NM_001003908:exon15:c.A2384G:p.N795S	37	39.3	0.3	0.00152602
chr1	151853618	T	C	.	intergenic	Edem3,1700025G04Rik	dist=31290;dist=30906	.	.	261	37.99	0.05	0.00153134
chr4	136892443	T	C	-	exonic	C1qc	.	synonymous SNV	C1qc:NM_007574:exon2:c.A120G:p.P40P	436	39.12	0.03	0.00160149
chr10	122565930	T	C	missing	ncRNA_exonic	A130077B15Rik	.	.	.	488	39.65	0.02	0.00161298
chr11	69757209	T	C	-	intronic	Polr2a	.	.	.	40	39.67	0.28	0.00162762
chr19	5801786	T	C	-	ncRNA_exonic	Malat1	.	.	.	861	39.89	0.01	0.00165419
chr5	128999096	T	C	-	intronic	Stx2	.	.	.	13	40.31	0.69	0.00180374
chr1	131072643	T	C	-	intronic	Mapkapk2	.	.	.	21	39.95	0.48	0.00181279
chr13	105293671	T	C	.	upstream	Rnf180	.	.	.	21	38.43	0.48	0.00181279
chr9	99108681	T	C	-	intronic	Pik3cb	.	.	.	21	39.29	0.48	0.00181279
chr1	71311248	T	C	-	intronic	Abca12	.	.	.	53	39.21	0.21	0.00195686
chr12	4428187	T	C	-	intronic	Ncoa1	.	.	.	23	38.43	0.43	0.00207376
chr17	26001979	T	C	-	intronic	Rab11fip3	.	.	.	23	40.61	0.43	0.00207376
chr2	120380785	T	C	-	exonic	Tmem87a	.	synonymous SNV	Tmem87a:NM_001110496:exon8:c.A678G:p.E226E, Tmem87a:NM_001110497:exon8:c.A678G:p.E226E, Tmem87a:NM_173734:exon8:c.A678G:p.E226E	23	39.26	0.43	0.00207376
chr8	126595692	T	C	.	intergenic	Irf2bp2,Tomm20	dist=2256;dist=334972	.	.	23	38.87	0.43	0.00207376
chr16	92678357	T	C	-	intronic	Runx1	.	.	.	14	39.21	0.64	0.00221205
chr9	124130225	T	C	.	intergenic	Ccr5,2010315B03Rik	dist=3042;dist=161579	.	.	14	39.43	0.64	0.00221205
chr11	57483530	T	C	-	UTR3	Fam114a2	NM_026342:c.*488A>G, NM_001168668:c.*488A>G, NM_001168667:c.*488A>G	.	.	25	39.44	0.4	0.00230704
chr19	32180647	T	C	-	intronic	Sgms1	.	.	.	26	38.5	0.38	0.00241428
chr16	92693279	T	C	-	intronic	Runx1	.	.	.	105	39.44	0.1	0.00252145
chr15	85649966	T	C	.	intergenic	AU022754,Lincppara	dist=56258;dist=53807	.	.	15	40.33	0.6	0.0025987
chr9	15995914	T	C	-	exonic	Fat3	.	nonsynonymous SNV	Fat3:NM_001080814:exon9:c.A8791G:p.S2931G	15	37.8	0.6	0.0025987
chr19	7426245	T	C	-	UTR3	Rtn3	NM_001271487:c.*1585A>G, NM_001271486:c.*1585A>G, NM_001003933:c.*1585A>G, NM_001003934:c.*1585A>G, NM_053076:c.*1585A>G	.	.	28	38.96	0.36	0.00261192
chr12	80109922	T	C	-	exonic	Zfp36l1	.	synonymous SNV	Zfp36l1:NM_007564:exon2:c.A684G:p.P228P	132	35.94	0.08	0.00264481
chr11	100486364	T	C	-	intronic	Acly	.	.	.	10	39.5	0.8	0.00273875
chr11	69410819	T	C	-	intronic	Kdm6b	.	.	.	10	39.4	0.8	0.00273875
chr5	67803554	T	C	-	intronic	Atp8a1	.	.	.	10	39.7	0.8	0.00273875
chr9	71922679	T	C	-	exonic	Tcf12	.	nonsynonymous SNV	Tcf12:NM_001253862:exon7:c.A499G:p.R167G, Tcf12:NM_011544:exon7:c.A499G:p.R167G	10	40.6	0.8	0.00273875
chrX	98693803	T	C	-	intronic	Ophn1	.	.	.	10	40.5	0.8	0.00273875
chr11	16973349	T	C	-	UTR3	Plek	NM_019549:c.*801A>G	.	.	181	39.5	0.06	0.00278602
chr18	60813439	T	C	.	downstream	Cd74,Tcof1	.	.	.	32	38.75	0.33	0.00278955
chrX	103463169	T	C	-	ncRNA_exonic	Xist	.	.	.	192	38.66	0.06	0.00280755
chr1	151853614	T	C	.	intergenic	Edem3,1700025G04Rik	dist=31286;dist=30910	.	.	232	37.58	0.05	0.00286907
chr1	71311286	T	C	-	intronic	Abca12	.	.	.	249	35.47	0.04	0.00288599
chr10	84398942	T	C	-	intronic	Nuak1	.	.	.	16	40.5	0.56	0.00296142
chr5	148541755	T	C	-	intronic	Ubl3	.	.	.	16	38.38	0.56	0.00296142
chr11	17004716	T	C	-	intronic	Plek	.	.	.	350	31.61	0.03	0.00297007
chr1	36440876	T	C	-	intronic	Lman2l	.	.	.	450	37.26	0.02	0.00301476
chr1	134076035	T	C	-	UTR3	Btg2	NM_007570:c.*1334A>G	.	.	680	39.32	0.02	0.0030681
chr1	130697426	T	C	-	UTR3	Pfkfb2	NM_008825:c.*459A>G, NM_001162416:c.*459A>G	.	.	35	37.51	0.29	0.00309477
chr10	40075619	T	C	-	UTR3	Slc16a10	NM_028247:c.*915A>G	.	.	34	38.53	0.29	0.00309477
chr12	81434514	T	C	-	intronic	Cox16,Synj2bp-cox16	.	.	.	34	39.21	0.29	0.00309477
chr18	37643162	T	C	-	exonic	Taf7	.	synonymous SNV	Taf7:NM_175770:exon2:c.A351G:p.K117K	34	39.59	0.29	0.00309477
chr19	5797063	T	C	-	ncRNA_exonic	Malat1	.	.	.	1008	38.95	0.01	0.0031023
chr16	32230373	T	C	-	UTR3	Fbxo45	NM_173439:c.*2710A>G	.	.	35	38.06	0.29	0.0031622
chr4	59548477	T	C	-	intronic	Ptbp3	.	.	.	35	37.89	0.29	0.0031622
chrX	12058864	T	C	-	exonic	Bcor	.	synonymous SNV	Bcor:NM_001168321:exon4:c.A492G:p.E164E, Bcor:NM_029510:exon4:c.A492G:p.E164E, Bcor:NM_175044:exon4:c.A492G:p.E164E, Bcor:NM_175045:exon4:c.A492G:p.E164E, Bcor:NM_175046:exon4:c.A492G:p.E164E	35	38.69	0.29	0.0031622
chr18	15195667	T	C	.	intergenic	Kctd1,Aqp4	dist=44221;dist=193727	.	.	36	38.92	0.28	0.00322654
chr15	79005757	T	C	missing	ncRNA_intronic	Gm10865	.	.	.	17	40.12	0.53	0.00329996
chr11	86304824	T	C	-	intronic	Med13	.	.	.	18	40.11	0.5	0.00361513
chr15	27742399	T	C	-	exonic	Trio	.	synonymous SNV	Trio:NM_001081302:exon50:c.A8004G:p.E2668E	11	40.73	0.73	0.0037594
chr7	110166669	T	C	.	intergenic	Wee1,Swap70	dist=23370;dist=55034	.	.	11	39.64	0.73	0.0037594
chr9	106888527	T	C	-	UTR3	Manf	NM_029103:c.*514A>G	.	.	11	39.82	0.73	0.0037594
chr13	21400459	T	C	-	intronic	Zkscan3	.	.	.	49	39.8	0.2	0.00385389
chr19	7426414	T	C	-	UTR3	Rtn3	NM_001271487:c.*1416A>G, NM_001271486:c.*1416A>G, NM_001003933:c.*1416A>G, NM_001003934:c.*1416A>G, NM_053076:c.*1416A>G	.	.	49	39.33	0.2	0.00385389
chr10	109725692	T	C	-	intronic	Nav3	.	.	.	54	39.39	0.19	0.00402331
chr13	98904910	T	C	-	intronic	Tnpo1	.	.	.	54	37.46	0.19	0.00402331
chr4	137022437	T	C	-	intronic	Zbtb40	.	.	.	55	39.35	0.18	0.00405386
chr4	40735897	T	C	-	UTR3	Smu1	NM_021535:c.*1400A>G	.	.	56	39.62	0.18	0.00408341
chr7	123368902	T	C	-	intronic	Arhgap17	.	.	.	57	39.91	0.18	0.00411203
chr7	75775364	T	C	.	intergenic	Akap13,Klhl25	dist=20755;dist=72974	.	.	57	39.26	0.18	0.00411203
chr2	26921371	T	C	-	UTR3	Surf4	NM_011512:c.*534A>G	.	.	59	38.97	0.17	0.00416661
chr7	111077695	T	C	-	exonic	Eif4g2	.	nonsynonymous SNV	Eif4g2:NM_001040131:exon9:c.A755G:p.E252G, Eif4g2:NM_013507:exon9:c.A755G:p.E252G	59	38.27	0.17	0.00416661
chr2	75699938	T	C	-	intronic	Nfe2l2	.	.	.	63	38.75	0.16	0.00426624
chr5	139770074	T	C	-	exonic	Ints1	.	nonsynonymous SNV	Ints1:NM_026748:exon10:c.A1678G:p.M560V	64	39.48	0.16	0.00428935
chr6	146221779	T	C	-	intronic	Itpr2	.	.	.	65	38.75	0.15	0.00431181
chr1	144003471	T	C	-	intronic	Rgs2	.	.	.	67	36.78	0.15	0.00435487
chr5	25333703	T	C	-	intronic	Kmt2c	.	.	.	67	39.75	0.15	0.00435487
chr1	79802926	T	C	-	exonic	Serpine2	.	nonsynonymous SNV	Serpine2:NM_009255:exon5:c.A805G:p.I269V	68	38.32	0.15	0.00437552
chr1	74739447	T	C	-	UTR3	Prkag3	NM_153744:c.*732A>G	.	.	70	38.37	0.14	0.00441518
chr11	16972342	T	C	-	UTR3	Plek	NM_019549:c.*1808A>G	.	.	71	39.8	0.14	0.00443423
chr12	110692897	T	C	-	intronic	Hsp90aa1	.	.	.	73	40.01	0.14	0.00447086
chrX	70344551	T	C	-	UTR3	Ids	NM_010498:c.*1650A>G	.	.	78	39.54	0.13	0.00455476
chr7	73545362	T	C	-	ncRNA_intronic	1810026B05Rik	.	.	.	79	39.32	0.13	0.00457034
chr1	131294624	T	C	-	intronic	Srgap2	.	.	.	81	39.73	0.12	0.00460042
chr4	154920498	T	C	.	intergenic	Fam213b,Tnfrsf14	dist=21455;dist=1712	.	.	81	40.05	0.12	0.00460042
chr1	12867887	T	C	-	UTR3	Slco5a1	NM_172841:c.*3981A>G	.	.	22	37.73	0.41	0.00467097
chr10	41517856	T	C	.	intergenic	Ppil6,Cd164	dist=3568;dist=1644	.	.	88	39.89	0.11	0.00469553
chr2	5649097	T	C	-	intronic	Camk1d	.	.	.	89	35.3	0.11	0.00470796
chr1	182316120	T	C	-	UTR3	Fbxo28	NM_175127:c.*771A>G	.	.	12	39.58	0.67	0.00471127
chr12	106078936	T	C	.	intergenic	Vrk1,1700121N20Rik	dist=1526;dist=363716	.	.	12	38.42	0.67	0.00471127
chr5	134620921	T	C	-	UTR3	Eif4h	NM_033561:c.*588A>G, NM_001312867:c.*588A>G	.	.	12	38.25	0.67	0.00471127
chr7	31137586	T	C	-	intronic	Gramd1a	.	.	.	12	39.83	0.67	0.00471127
chr7	97328025	T	C	.	intergenic	Usp35,Kctd21	dist=2061;dist=4298	.	.	12	38.83	0.67	0.00471127
chr12	67661764	T	C	missing	ncRNA_exonic	Gm17821	.	.	.	23	38.78	0.39	0.00489149
chr8	89032559	T	C	-	exonic	Sall1	.	nonsynonymous SNV	Sall1:NM_021390:exon3:c.A916G:p.S306G	111	39.34	0.09	0.00492717
chr6	65143679	T	C	-	intronic	Hpgds	.	.	.	167	38.76	0.06	0.00522805
chr19	5839180	T	C	-	ncRNA_exonic	Neat1	.	.	.	172	39.56	0.06	0.00524954
chr15	76751924	T	C	-	exonic	Arhgap39	.	nonsynonymous SNV	Arhgap39:NM_001168288:exon3:c.A110G:p.E37G, Arhgap39:NM_198420:exon3:c.A110G:p.E37G	25	39.4	0.36	0.00529027
chr1	151853612	T	C	.	intergenic	Edem3,1700025G04Rik	dist=31284;dist=30912	.	.	211	38.89	0.05	0.00536002
chr10	39969812	T	C	-	UTR3	BC021785	NM_001001489:c.*136A>G, NM_001113385:c.*331A>G	.	.	224	39.89	0.04	0.00538639
chrX	103477518	T	C	-	ncRNA_exonic	Xist	.	.	.	258	39.17	0.04	0.00544952
chr7	99658748	T	C	-	UTR3	Slco2b1	NM_001252531:c.*1293A>G, NM_001252530:c.*1293A>G, NM_175316:c.*1293A>G	.	.	268	38.94	0.04	0.00546458
chr1	191169511	T	C	.	downstream	Atf3	.	.	.	272	39.87	0.04	0.0054703
chr2	75664264	T	C	-	ncRNA_intronic	Gm6793	.	.	.	26	38.38	0.35	0.00547092
chr1	74739404	T	C	-	UTR3	Prkag3	NM_153744:c.*775A>G	.	.	284	39.43	0.04	0.00548389
chr10	61434963	T	C	-	exonic	Eif4ebp2	.	nonsynonymous SNV	Eif4ebp2:NM_010124:exon2:c.A286G:p.N96D	13	39.23	0.62	0.00558352
chr10	80692145	T	C	-	intronic	Mob3a	.	.	.	13	38.92	0.62	0.00558352
chr2	73458856	T	C	-	intronic	Wipf1	.	.	.	13	40.46	0.62	0.00558352
chr7	90097788	T	C	.	intergenic	E230029C05Rik,2310010J17Rik	dist=48717;dist=27048	.	.	13	39.31	0.62	0.00558352
chr1	155097715	T	C	-	UTR3	Ier5	NM_010500:c.*789A>G	.	.	462	39.03	0.02	0.00562888
chr19	5797520	T	C	-	ncRNA_exonic	Malat1	.	.	.	510	39.2	0.02	0.00564959
chr1	191180015	T	C	-	intronic	Atf3	.	.	.	571	39.77	0.02	0.00567257
chr11	55406548	T	C	-	exonic	Sparc	.	nonsynonymous SNV	Sparc:NM_001290817:exon4:c.A164G:p.D55G, Sparc:NM_009242:exon4:c.A167G:p.D56G	623	38.65	0.02	0.00568806
chr19	5797385	T	C	-	ncRNA_exonic	Malat1	.	.	.	933	38.66	0.01	0.00574473
chr19	5799208	T	C	-	ncRNA_exonic	Malat1	.	.	.	1700	39.33	0.01	0.00579633
chr5	148549843	T	C	-	intronic	Ubl3	.	.	.	29	38.21	0.31	0.00594995
chr16	91575889	T	C	-	UTR3	Tmem50b	NM_030018:c.*224A>G	.	.	30	38.43	0.3	0.00609146
chr3	108984851	T	C	-	intronic	Fam102b	.	.	.	14	39.93	0.57	0.00637681
chr8	125537157	T	C	.	intergenic	Sipa1l2,4930567H12Rik	dist=44447;dist=47481	.	.	14	39	0.57	0.00637681
chr13	101749155	T	C	-	intronic	Pik3r1	.	.	.	34	38.29	0.26	0.00658454
chr17	39844875	T	C	missing	ncRNA_exonic	Rn45s	.	.	.	35	35.09	0.26	0.00669224
chr5	99231475	T	C	-	intronic	Rasgef1b	.	.	.	35	39.97	0.26	0.00669224
chr7	28762112	T	C	-	exonic	Nfkbib	.	nonsynonymous SNV	Nfkbib:NM_001306222:exon2:c.A199G:p.I67V, Nfkbib:NM_010908:exon2:c.A199G:p.I67V	35	40.17	0.26	0.00669224
chrX	103463599	T	C	-	ncRNA_exonic	Xist	.	.	.	35	39.66	0.26	0.00669224
chr10	80707096	T	C	-	UTR3	Ap3d1	NM_007460:c.*792A>G	.	.	36	38.89	0.25	0.0067946
chr11	109257798	T	C	-	intronic	Rgs9	.	.	.	36	39.17	0.25	0.0067946
chr6	120037729	T	C	-	UTR5	Wnk1	NM_001185020:c.-97A>G, NM_001199083:c.-97A>G, NM_198703:c.-97A>G, NM_001199084:c.-97A>G, NM_001185021:c.-97A>G	.	.	36	38.94	0.25	0.0067946
chr18	65982630	T	C	-	UTR3	Lman1	NM_027400:c.*107A>G	.	.	38	39.18	0.24	0.0069848
chr2	158117155	T	C	-	UTR3	Tgm2	NM_009373:c.*646A>G	.	.	39	38.92	0.23	0.00707329
chr1	193197829	T	C	-	exonic	Traf3ip3	.	nonsynonymous SNV	Traf3ip3:NM_153137:exon3:c.A191G:p.Q64R	15	39.4	0.53	0.00709645
chr18	68278089	T	C	-	intronic	Fam210a	.	.	.	15	39.53	0.53	0.00709645
chr5	136305561	T	C	-	exonic	Cux1	.	synonymous SNV	Cux1:NM_001291234:exon18:c.A2913G:p.P971P, Cux1:NM_001291233:exon19:c.A3240G:p.P1080P, Cux1:NM_009986:exon19:c.A2679G:p.P893P	40	39.17	0.23	0.00715777
chr11	96822301	T	C	-	exonic	Nfe2l1	.	nonsynonymous SNV	Nfe2l1:NM_001130453:exon2:c.A55G:p.I19V, Nfe2l1:NM_001130450:exon3:c.A529G:p.I177V, Nfe2l1:NM_008686:exon3:c.A529G:p.I177V	45	39.71	0.2	0.00752844
chr2	45057149	T	C	-	intronic	Zeb2	.	.	.	45	38.64	0.2	0.00752844
chr8	70709438	T	C	.	intergenic	Jund,Gm3336	dist=8822;dist=9105	.	.	45	38.2	0.2	0.00752844
chr8	89030417	T	C	-	exonic	Sall1	.	nonsynonymous SNV	Sall1:NM_021390:exon3:c.A3058G:p.R1020G	45	39.69	0.2	0.00752844
chr7	98232320	T	C	-	intronic	Acer3	.	.	.	46	39.54	0.2	0.00759365
chr10	86699135	T	C	-	intronic	Hsp90b1	.	.	.	48	39.46	0.19	0.00771653
chr5	127615314	T	C	-	intronic	Slc15a4	.	.	.	16	38.31	0.5	0.00774935
chr1	86346826	T	C	-	UTR3	Ncl	NM_010880:c.*3794A>G	.	.	52	39.5	0.17	0.00793579
chr3	100468784	T	C	.	intergenic	4930406D18Rik,Fam46c	dist=31030;dist=2752	.	.	52	40.02	0.17	0.00793579
chr5	90254710	T	C	-	exonic	Ankrd17	.	synonymous SNV	Ankrd17:NM_198010:exon24:c.A3738G:p.E1246E, Ankrd17:NM_030886:exon25:c.A4491G:p.E1497E	53	39.79	0.17	0.00798577
chr10	117815012	T	C	-	UTR3	Rap1b	NM_024457:c.*799A>G	.	.	56	39.64	0.16	0.00812562
chr18	84478364	T	C	-	intronic	Zfp407	.	.	.	56	39.66	0.16	0.00812562
chr17	10236554	T	C	-	intronic	Qk	.	.	.	60	39.53	0.15	0.00829153
chr13	46693549	T	C	-	exonic	Nup153	.	synonymous SNV	Nup153:NM_175749:exon16:c.A2403G:p.E801E	17	39.53	0.47	0.0083426
chr18	84508475	T	C	-	intronic	Zfp407	.	.	.	17	39.41	0.47	0.0083426
chr4	126197649	T	C	-	intronic	Thrap3	.	.	.	17	38.35	0.47	0.0083426
chr7	80396997	T	C	-	exonic	Furin	.	synonymous SNV	Furin:NM_001081454:exon6:c.A510G:p.G170G, Furin:NM_011046:exon6:c.A510G:p.G170G	17	38.29	0.47	0.0083426
* Relative to mm10
Minimum read depth: 10
Minimum base quality: 25
Editing frequency: ≤0.1 ≥ 0.89
p value: 0.05

## Sheet: ADAR_clinical
Chr	Position*	Ref	Alt	strand	Func.refGene	Gene.refGene	GeneDetail.refGene	ExonicFunc.refGene	AAChange.refGene	Read_depth	Quality_score	Variant_allele_frequency	P_value
chr18	60812375	A	G	+	UTR3	Cd74	NM_001042605:c.*213A>G, NM_010545:c.*213A>G	.	.	7117	36.51	0.01	1.34527e-17
chr18	60812461	A	G	+	UTR3	Cd74	NM_001042605:c.*299A>G, NM_010545:c.*299A>G	.	.	3607	38.57	0.01	5.01656e-15
chr18	60812330	A	G	+	UTR3	Cd74	NM_001042605:c.*168A>G, NM_010545:c.*168A>G	.	.	7186	39.3	0.01	3.91382e-12
chr15	74958938	A	G	+	UTR3	Ly6e	NM_001164039:c.*225A>G, NM_001164038:c.*225A>G, NM_001164037:c.*225A>G, NM_008529:c.*225A>G, NM_001164036:c.*225A>G, NM_001164040:c.*225A>G	.	.	2433	38.37	0.01	3.59442e-09
chr14	63142378	A	G	+	UTR3	Ctsb	NM_007798:c.*49A>G	.	.	2017	39.71	0.01	1.00508e-05
chr15	74959103	A	G	+	UTR3	Ly6e	NM_001164039:c.*390A>G, NM_001164038:c.*390A>G, NM_001164037:c.*390A>G, NM_008529:c.*390A>G, NM_001164036:c.*390A>G, NM_001164040:c.*390A>G	.	.	2000	39.3	0.01	0.000133731
chr18	61109832	A	G	+	exonic	Csf1r	.	nonsynonymous SNV	Csf1r:NM_001037859:exon3:c.A266G:p.D89G	1284	37.06	0.01	0.000250226
chr18	60804374	A	G	+	intronic	Cd74	.	.	.	1678	39.54	0.01	0.000252371
chr14	63142402	A	G	+	UTR3	Ctsb	NM_007798:c.*73A>G	.	.	1835	38.99	0.01	0.000898962
chr18	34861337	A	G	+	UTR5	Egr1	NM_007913:c.-152A>G	.	.	1059	35.46	0.01	0.00166436
chr14	63138392	A	G	+	exonic	Ctsb	.	nonsynonymous SNV	Ctsb:NM_007798:exon7:c.A574G:p.N192D	1100	39.4	0.01	0.00310826
chr14	63142458	A	G	+	UTR3	Ctsb	NM_007798:c.*129A>G	.	.	1497	39.63	0.01	0.00312558
chr17	35266956	A	G	+	UTR3	H2-D1	NM_010380:c.*86A>G	.	.	2157	39.54	0.01	0.00314029
chr7	143066292	A	G	+	exonic	Cd81	.	synonymous SNV	Cd81:NM_133655:exon5:c.A399G:p.Q133Q	1459	39.37	0.01	0.0057859
chr18	60804767	A	G	+	intronic	Cd74	.	.	.	1610	39.14	0.01	0.00579278
chr7	28378244	T	C	-	exonic	Zfp36	.	nonsynonymous SNV	Zfp36:NM_011756:exon2:c.A274G:p.T92A	3328	31.44	0.01	2.52671e-10
chr17	34283323	T	C	-	exonic	H2-Aa	.	nonsynonymous SNV	H2-Aa:NM_010378:exon4:c.A623G:p.E208G	2995	39.29	0.01	7.4258e-07
chr7	142377402	T	C	-	exonic	Ctsd	.	nonsynonymous SNV	Ctsd:NM_009983:exon6:c.A752G:p.K251R	3070	39.46	0.01	2.7641e-06
chr7	142376216	T	C	-	UTR3	Ctsd	NM_009983:c.*355A>G	.	.	2736	39.75	0.01	1.01648e-05
chr4	136890188	T	C	-	exonic	C1qc	.	nonsynonymous SNV	C1qc:NM_007574:exon3:c.A596G:p.N199S	3923	39.13	0.01	1.02625e-05
chr11	118393759	T	C	-	exonic	Lgals3bp	.	synonymous SNV	Lgals3bp:NM_011150:exon6:c.A993G:p.E331E	2343	38.92	0.01	7.06273e-05
chr17	39847601	T	C	missing	ncRNA_exonic	Rn45s	.	.	.	1145	39.31	0.01	0.000131086
chr7	28377278	T	C	-	UTR3	Zfp36	NM_011756:c.*280A>G	.	.	1892	39.63	0.01	0.000253156
chr2	148872018	T	C	-	exonic	Cst3	.	nonsynonymous SNV	Cst3:NM_009976:exon3:c.A365G:p.Y122C	2223	39.09	0.01	0.000479681
chr13	97176572	T	C	-	exonic	Hexb	.	nonsynonymous SNV	Hexb:NM_010422:exon14:c.A1568G:p.Q523R	1396	37.86	0.01	0.000893786
chr13	97177924	T	C	-	exonic	Hexb	.	nonsynonymous SNV	Hexb:NM_010422:exon11:c.A1310G:p.Q437R	1717	39.62	0.01	0.000897839
chr7	142376043	T	C	-	UTR3	Ctsd	NM_009983:c.*528A>G	.	.	1800	39.55	0.01	0.000898641
chr17	34283002	T	C	-	UTR3	H2-Aa	NM_010378:c.*42A>G	.	.	2161	39.52	0.01	0.00168702
chr13	97198043	T	C	-	exonic	Hexb	.	synonymous SNV	Hexb:NM_010422:exon1:c.A219G:p.L73L	927	38.96	0.01	0.00309609
chr17	39843822	T	C	missing	ncRNA_exonic	Rn45s	.	.	.	1343	38.62	0.01	0.00312003
chr19	5797189	T	C	-	ncRNA_exonic	Malat1	.	.	.	867	39.83	0.01	0.00573605
chr1	44205590	T	C	-	UTR3	Mettl21e	NM_207281:c.*760A>G	.	.	990	38.59	0.01	0.00575087
chr12	8498372	T	C	-	UTR3	Rhob	NM_007483:c.*670A>G	.	.	1010	38.92	0.01	0.00575344
chr4	136892443	T	C	-	exonic	C1qc	.	synonymous SNV	C1qc:NM_007574:exon2:c.A120G:p.P40P	1077	39.05	0.01	0.00576
chr17	39843752	A	G	missing	ncRNA_exonic	Rn45s	.	.	.	4838	37.51	0.02	4.92953e-26
chr15	74958946	A	G	+	UTR3	Ly6e	NM_001164039:c.*233A>G, NM_001164038:c.*233A>G, NM_001164037:c.*233A>G, NM_008529:c.*233A>G, NM_001164036:c.*233A>G, NM_001164040:c.*233A>G	.	.	2605	38.95	0.02	2.81505e-13
chr15	74959058	A	G	+	UTR3	Ly6e	NM_001164039:c.*345A>G, NM_001164038:c.*345A>G, NM_001164037:c.*345A>G, NM_008529:c.*345A>G, NM_001164036:c.*345A>G, NM_001164040:c.*345A>G	.	.	2266	38.77	0.02	2.11086e-12
chr18	61130824	A	G	+	UTR3	Csf1r	NM_001037859:c.*344A>G	.	.	1454	39.58	0.02	2.53105e-08
chr14	63142822	A	G	+	UTR3	Ctsb	NM_007798:c.*493A>G	.	.	1314	39.62	0.02	2.63864e-06
chr14	63142544	A	G	+	UTR3	Ctsb	NM_007798:c.*215A>G	.	.	1020	38.21	0.02	3.5651e-05
chr11	102436472	A	G	+	exonic	Grn	.	synonymous SNV	Grn:NM_008175:exon13:c.A1809G:p.X603X	1194	39.56	0.02	3.6007e-05
chr7	128117970	A	G	+	UTR3	Itgam	NM_008401:c.*593A>G, NM_001082960:c.*593A>G	.	.	867	38.78	0.02	6.75545e-05
chr11	102433240	A	G	+	exonic	Grn	.	nonsynonymous SNV	Grn:NM_008175:exon3:c.A193G:p.I65V	949	38.72	0.02	6.79703e-05
chr19	12464370	A	G	+	UTR3	Mpeg1	NM_010821:c.*1028A>G	.	.	691	39.24	0.02	0.000127093
chr11	102434477	A	G	+	exonic	Grn	.	nonsynonymous SNV	Grn:NM_008175:exon7:c.A712G:p.T238A	1008	38.1	0.02	0.000130253
chr14	63142558	A	G	+	UTR3	Ctsb	NM_007798:c.*229A>G	.	.	915	39.15	0.02	0.000246608
chr19	12464331	A	G	+	UTR3	Mpeg1	NM_010821:c.*989A>G	.	.	687	39.15	0.02	0.000871707
chr17	34138114	A	G	+	exonic	H2-DMa	.	synonymous SNV	H2-DMa:NM_010386:exon4:c.A585G:p.E195E	652	38.52	0.02	0.00163673
chr14	63142598	A	G	+	UTR3	Ctsb	NM_007798:c.*269A>G	.	.	707	38.57	0.02	0.00164239
chr14	63142586	A	G	+	UTR3	Ctsb	NM_007798:c.*257A>G	.	.	761	39.3	0.02	0.00164706
chr7	128113269	A	G	+	exonic	Itgam	.	nonsynonymous SNV	Itgam:NM_001082960:exon21:c.A2587G:p.S863G, Itgam:NM_008401:exon21:c.A2584G:p.S862G	501	39.47	0.02	0.00564626
chr8	119345661	A	G	+	exonic	Hsbp1	.	nonsynonymous SNV	Hsbp1:NM_024219:exon3:c.A161G:p.D54G	537	37.62	0.02	0.00566083
chr7	28377329	T	C	-	UTR3	Zfp36	NM_011756:c.*229A>G	.	.	2635	38.22	0.02	2.44903e-18
chr4	136896547	T	C	-	exonic	C1qa	.	synonymous SNV	C1qa:NM_007572:exon3:c.A345G:p.P115P	979	39	0.02	6.79527e-07
chr5	113794824	T	C	-	UTR3	Tmem119	NM_146162:c.*72A>G	.	.	1098	39.64	0.02	3.58242e-05
chr10	39969803	T	C	-	UTR3	BC021785	NM_001001489:c.*145A>G, NM_001113385:c.*340A>G	.	.	546	39.62	0.02	0.00162303
chrX	38440202	T	C	-	exonic	Lamp2	.	nonsynonymous SNV	Lamp2:NM_001017959:exon3:c.A314G:p.Y105C, Lamp2:NM_001290485:exon3:c.A314G:p.Y105C, Lamp2:NM_010685:exon3:c.A314G:p.Y105C	575	39.65	0.02	0.0016273
chr1	191170612	T	C	-	UTR3	Atf3	NM_007498:c.*870A>G	.	.	580	39.13	0.02	0.001628
chr14	73363069	T	C	-	exonic	Itm2b	.	nonsynonymous SNV	Itm2b:NM_008410:exon6:c.A790G:p.I264V	592	39.42	0.02	0.00162962
chr10	39969788	T	C	-	UTR3	BC021785	NM_001001489:c.*160A>G, NM_001113385:c.*355A>G	.	.	543	39.66	0.02	0.00304147
chr7	99690553	T	C	-	exonic	Slco2b1	.	nonsynonymous SNV	Slco2b1:NM_001252530:exon3:c.A170G:p.H57R, Slco2b1:NM_001252531:exon3:c.A140G:p.H47R, Slco2b1:NM_175316:exon3:c.A140G:p.H47R	578	38.67	0.02	0.00304963
chr19	5801785	T	C	-	ncRNA_exonic	Malat1	.	.	.	686	39.7	0.02	0.00306902
chr1	74739412	T	C	-	UTR3	Prkag3	NM_153744:c.*767A>G	.	.	418	39.28	0.02	0.00560425
chr7	100498819	A	G	+	exonic	Ucp2	.	nonsynonymous SNV	Ucp2:NM_011671:exon7:c.A718G:p.T240A	642	38.95	0.03	9.15666e-06
chr15	3279513	A	G	+	exonic	Sepp1	.	unknown	UNKNOWN	397	39.49	0.03	0.00159141
chr1	74262477	A	G	+	exonic	Arpc2	.	nonsynonymous SNV	Arpc2:NM_029711:exon7:c.A568G:p.R190G	301	37.95	0.03	0.00550727
chr11	118393735	T	C	-	exonic	Lgals3bp	.	nonsynonymous SNV	Lgals3bp:NM_011150:exon6:c.A1017G:p.I339M	2292	39.51	0.03	7.31239e-17
chr11	69684487	T	C	-	exonic	Tnfsf13,Tnfsfm13	.	nonsynonymous SNV	Tnfsf13:NM_001159505:exon3:c.A356G:p.K119R, Tnfsf13:NM_023517:exon3:c.A356G:p.K119R, Tnfsfm13:NM_001034097:exon10:c.A863G:p.K288R, Tnfsfm13:NM_001159503:exon10:c.A860G:p.K287R	636	39.18	0.03	1.77129e-05
chr10	122565936	T	C	missing	ncRNA_exonic	A130077B15Rik	.	.	.	438	39.41	0.03	0.000233163
chr1	71311590	T	C	-	intronic	Abca12	.	.	.	429	39.66	0.03	0.000845974
chr14	73362976	T	C	-	UTR3	Itm2b	NM_008410:c.*82A>G	.	.	350	39.99	0.03	0.00555598
chrX	167209140	T	C	-	UTR5	Tmsb4x	NM_021278:c.-1104A>G	.	.	389	37.83	0.03	0.00558608
chr14	63142823	A	G	+	UTR3	Ctsb	NM_007798:c.*494A>G	.	.	1333	39.35	0.04	3.67933e-15
chr11	102436490	A	G	+	UTR3	Grn	NM_008175:c.*18A>G	.	.	1158	39.62	0.04	6.93581e-12
chr4	130934779	A	G	+	UTR3	Laptm5	NM_010686:c.*229A>G	.	.	579	39.23	0.04	3.15076e-07
chr18	60806291	A	G	+	intronic	Cd74	.	.	.	417	38.75	0.04	6.24675e-05
chr1	151363790	A	G	+	UTR3	Ivns1abp	NM_001039512:c.*425A>G, NM_054102:c.*425A>G	.	.	340	39.29	0.04	0.00022585
chr9	64176185	A	G	+	exonic	Rpl4	.	nonsynonymous SNV	Rpl4:NM_024212:exon5:c.A515G:p.K172R	318	39.64	0.04	0.00156292
chr11	34071106	A	G	+	exonic	Lcp2	.	nonsynonymous SNV	Lcp2:NM_010696:exon7:c.A461G:p.E154G	257	37.72	0.04	0.00289803
chr1	151364026	A	G	+	UTR3	Ivns1abp	NM_001039512:c.*661A>G, NM_054102:c.*661A>G	.	.	293	39.04	0.04	0.00293123
chr4	136880211	T	C	-	UTR3	C1qb	NM_009777:c.*78A>G	.	.	917	31.48	0.04	6.32099e-12
chr17	39848701	T	C	missing	ncRNA_exonic	Rn45s	.	.	.	550	38.41	0.04	8.94422e-06
chr10	39969807	T	C	-	UTR3	BC021785	NM_001001489:c.*141A>G, NM_001113385:c.*336A>G	.	.	443	39.67	0.04	3.25582e-05
chr1	74739403	T	C	-	UTR3	Prkag3	NM_153744:c.*776A>G	.	.	327	39.36	0.04	0.000824141
chr1	74739431	T	C	-	UTR3	Prkag3	NM_153744:c.*748A>G	.	.	309	38.37	0.04	0.0015583
chr10	39969812	T	C	-	UTR3	BC021785	NM_001001489:c.*136A>G, NM_001113385:c.*331A>G	.	.	253	39.77	0.04	0.00289377
chr16	36659324	T	C	-	intronic	Cd86	.	.	.	239	39.32	0.04	0.00541198
chr8	84843012	T	C	-	exonic	Calr	.	nonsynonymous SNV	Calr:NM_007591:exon8:c.A985G:p.N329D	248	39.33	0.04	0.00543327
chr14	102979197	T	C	-	UTR3	Kctd12	NM_177715:c.*2260A>G	.	.	262	39.73	0.04	0.00545568
chr14	63143067	A	G	+	UTR3	Ctsb	NM_007798:c.*738A>G	.	.	371	39.47	0.05	3.15753e-05
chr1	74161120	A	G	+	UTR3	Cxcr2	NM_009909:c.*1692A>G	.	.	189	38.96	0.05	0.00530317
chr11	77455152	A	G	+	exonic	Ssh2	.	nonsynonymous SNV	Ssh2:NM_001291190:exon14:c.A3962G:p.Q1321R, Ssh2:NM_177710:exon15:c.A3944G:p.Q1315R	189	39.23	0.05	0.00530317
chr5	113794971	T	C	-	exonic	Tmem119	.	synonymous SNV	Tmem119:NM_146162:exon2:c.A768G:p.L256L	858	39.6	0.05	3.06275e-12
chr9	120051429	T	C	-	exonic	Cx3cr1	.	synonymous SNV	Cx3cr1:NM_009987:exon2:c.A906G:p.R302R	366	39.47	0.05	3.14917e-05
chr12	84756649	T	C	-	UTR3	Npc2	NM_023409:c.*477A>G	.	.	316	38.97	0.05	0.000115647
chr9	107615075	T	C	-	UTR3	Gnai2	NM_008138:c.*47A>G	.	.	265	38.14	0.05	0.000804175
chr8	84844903	T	C	-	exonic	Calr	.	nonsynonymous SNV	Calr:NM_007591:exon4:c.A460G:p.N154D	280	39.51	0.05	0.000810305
chr10	77899127	T	C	-	UTR3	Lrrc3	NM_145152:c.*1700A>G	.	.	196	39.72	0.05	0.00532261
chr10	14123084	A	G	+	intronic	Hivep2	.	.	.	545	39.52	0.06	3.15995e-10
chr4	130934776	A	G	+	UTR3	Laptm5	NM_010686:c.*226A>G	.	.	564	39.37	0.06	1.29057e-09
chr10	60292530	A	G	+	exonic	Psap	.	nonsynonymous SNV	Psap:NM_001146120:exon3:c.A200G:p.K67R, Psap:NM_001146121:exon3:c.A200G:p.K67R, Psap:NM_001146122:exon3:c.A200G:p.K67R, Psap:NM_001146123:exon3:c.A200G:p.K67R, Psap:NM_001146124:exon3:c.A191G:p.K64R, Psap:NM_011179:exon3:c.A200G:p.K67R	445	39.49	0.06	1.4724e-07
chr1	52135613	A	G	+	exonic	Stat1	.	nonsynonymous SNV	Stat1:NM_001205313:exon7:c.A473G:p.Q158R, Stat1:NM_001205314:exon7:c.A473G:p.Q158R, Stat1:NM_009283:exon7:c.A473G:p.Q158R	202	39.51	0.06	0.000771735
chrX	74303518	A	G	+	exonic	Atp6ap1	.	nonsynonymous SNV	Atp6ap1:NM_018794:exon9:c.A1114G:p.S372G	203	39.27	0.06	0.00148341
chr17	33928967	A	G	+	UTR3	Tapbp	NM_009318:c.*816A>G, NM_001025313:c.*816A>G	.	.	196	39.46	0.06	0.00281479
chr11	115188859	A	G	+	intronic	Tmem104	.	.	.	170	39.49	0.06	0.00523898
chr17	39848555	T	C	missing	ncRNA_exonic	Rn45s	.	.	.	346	36.1	0.06	2.0881e-06
chr7	111075077	T	C	-	exonic	Eif4g2	.	synonymous SNV	Eif4g2:NM_001040131:exon16:c.A1692G:p.L564L, Eif4g2:NM_013507:exon17:c.A1806G:p.L602L	247	39.71	0.06	0.000214137
chr7	16247851	T	C	-	UTR3	C5ar1	NM_007577:c.*187A>G, NM_001173550:c.*187A>G	.	.	186	39.66	0.06	0.00146369
chr13	51704595	T	C	-	intronic	Sema4d	.	.	.	156	38.03	0.06	0.00518868
chr10	127542236	T	C	-	exonic	Lrp1	.	nonsynonymous SNV	Lrp1:NM_008512:exon79:c.A12214G:p.S4072G	161	38.86	0.06	0.00520896
chr7	100498817	A	G	+	exonic	Ucp2	.	nonsynonymous SNV	Ucp2:NM_011671:exon7:c.A716G:p.K239R	690	39.47	0.07	1.9362e-14
chr10	121396415	A	G	+	UTR3	Gns	NM_029364:c.*1289A>G	.	.	421	39.71	0.07	4.48704e-09
chr1	24765846	A	G	+	UTR3	Lmbrd1	NM_026719:c.*3110A>G, NM_001310483:c.*3110A>G	.	.	215	37.28	0.07	0.000106334
chr1	58846967	A	G	+	UTR3	Casp8	NM_009812:c.*213A>G, NM_001277926:c.*213A>G, NM_001080126:c.*213A>G	.	.	208	37.05	0.07	0.00020581
chr18	60807020	A	G	+	intronic	Cd74	.	.	.	193	33.62	0.07	0.000765389
chr11	77456069	A	G	+	UTR3	Ssh2	NM_177710:c.*589A>G, NM_001291190:c.*589A>G	.	.	166	39.89	0.07	0.00143557
chr10	21995833	A	G	+	exonic	Sgk1	.	nonsynonymous SNV	Sgk1:NM_001161847:exon4:c.A187G:p.N63D, Sgk1:NM_001161848:exon4:c.A187G:p.N63D, Sgk1:NM_001161849:exon4:c.A226G:p.N76D, Sgk1:NM_001161850:exon4:c.A310G:p.N104D, Sgk1:NM_011361:exon4:c.A268G:p.N90D, Sgk1:NM_001161845:exon6:c.A547G:p.N183D	134	38.66	0.07	0.00508204
chr10	30195544	A	G	.	downstream	Cenpw	.	.	.	149	39.13	0.07	0.00515806
chr11	116850430	T	C	-	UTR3	Srsf2	NM_011358:c.*539A>G	.	.	413	38.81	0.07	7.18308e-08
chr2	174427609	T	C	-	UTR3	Ctsz	NM_022325:c.*263A>G	.	.	298	39.76	0.07	3.93374e-06
chr17	34728446	T	C	-	UTR3	C4b	NM_009780:c.*40A>G	.	.	179	39.66	0.07	0.00145453
chr1	130696198	T	C	-	UTR3	Pfkfb2	NM_008825:c.*1687A>G	.	.	150	38.43	0.07	0.00270307
chr2	36252036	A	G	+	UTR3	Ptgs1	NM_008969:c.*685A>G	.	.	237	39.38	0.08	1.42771e-05
chr13	93941778	A	G	+	UTR3	Arsb	NM_009712:c.*1047A>G	.	.	162	40.05	0.08	0.000738498
chr1	74161117	A	G	+	UTR3	Cxcr2	NM_009909:c.*1689A>G	.	.	153	38.95	0.08	0.00140987
chr17	32393905	T	C	-	exonic	Rasal3	.	nonsynonymous SNV	Rasal3:NM_178785:exon12:c.A2074G:p.S692G	411	38.7	0.08	1.08472e-09
chr12	84756803	T	C	-	UTR3	Npc2	NM_023409:c.*323A>G	.	.	309	39.07	0.08	2.52131e-07
chr2	132252511	T	C	-	intronic	Pcna	.	.	.	193	39.62	0.08	0.000103143
chr5	142903770	T	C	-	UTR3	Actb	NM_007393:c.*28A>G	.	.	210	34.54	0.08	0.000105662
chr11	69073562	T	C	.	downstream	Tmem107	.	.	.	187	38.61	0.08	0.000200823
chr9	107614853	T	C	-	UTR3	Gnai2	NM_008138:c.*269A>G	.	.	184	38.66	0.08	0.000390782
chr4	132782778	T	C	-	UTR3	Themis2	NM_001033308:c.*118A>G	.	.	154	38.36	0.08	0.00141539
chr7	127993403	T	C	-	exonic	Pycard	.	nonsynonymous SNV	Pycard:NM_023258:exon1:c.A251G:p.Q84R	125	38.9	0.08	0.00502798
chr11	77455882	A	G	+	UTR3	Ssh2	NM_177710:c.*402A>G, NM_001291190:c.*402A>G	.	.	164	39.44	0.09	0.000193396
chrX	7774664	A	G	+	UTR3	Tfe3	NM_172472:c.*733A>G, NM_001271489:c.*733A>G, NM_001271490:c.*733A>G, NM_001105196:c.*733A>G, NM_001105197:c.*733A>G, NM_001271491:c.*733A>G	.	.	127	39.32	0.09	0.00135698
chr6	83341592	A	G	.	downstream	Mob1a	.	.	.	134	39.43	0.09	0.00137423
chr10	25523003	A	G	+	UTR3	Epb41l2	NM_001199265:c.*708A>G, NM_013511:c.*708A>G	.	.	109	37.14	0.09	0.00491074
chr17	23816960	A	G	+	exonic	Srrm2	.	synonymous SNV	Srrm2:NM_175229:exon10:c.A2577G:p.T859T	109	37.22	0.09	0.00491074
chr6	91757972	A	G	+	UTR3	Slc6a6	NM_009320:c.*2915A>G	.	.	109	36.19	0.09	0.00491074
chr12	110665191	A	G	+	exonic	Dync1h1	.	nonsynonymous SNV	Dync1h1:NM_030238:exon73:c.A13321G:p.K4441E	113	39.09	0.09	0.00494304
chr2	160366061	T	C	-	exonic	Mafb	.	nonsynonymous SNV	Mafb:NM_010658:exon1:c.A616G:p.S206G	194	36.62	0.09	5.23147e-05
chrX	103478921	T	C	-	ncRNA_exonic	Xist	.	.	.	130	33.71	0.09	0.00136458
chr4	141859044	T	C	-	UTR3	Efhd2	NM_025994:c.*703A>G	.	.	133	38.68	0.09	0.00137187
chr4	59482598	T	C	-	exonic	Ptbp3	.	nonsynonymous SNV	Ptbp3:NM_178164:exon11:c.A1091G:p.N364S, Ptbp3:NM_144904:exon12:c.A1175G:p.N392S	116	39.73	0.09	0.00258001
chrX	38431964	T	C	-	exonic	Lamp2	.	synonymous SNV	Lamp2:NM_001017959:exon5:c.A642G:p.T214T, Lamp2:NM_001290485:exon5:c.A642G:p.T214T, Lamp2:NM_010685:exon5:c.A642G:p.T214T	106	35.96	0.09	0.00488499
chr10	77900454	T	C	-	UTR3	Lrrc3	NM_145152:c.*373A>G	.	.	110	38.97	0.09	0.00491903
chr15	98738032	T	C	-	UTR3	Arf3	NM_007478:c.*2301A>G	.	.	117	39.46	0.09	0.00497321
chr17	33928764	A	G	+	UTR3	Tapbp	NM_009318:c.*613A>G, NM_001025313:c.*613A>G	.	.	157	38.12	0.1	9.62369e-05
chr17	43037665	A	G	+	exonic	Tnfrsf21	.	nonsynonymous SNV	Tnfrsf21:NM_178589:exon2:c.A167G:p.H56R	145	39.27	0.1	0.000185689
chr10	78425844	A	G	+	exonic	Cstb	.	nonsynonymous SNV	Cstb:NM_007793:exon1:c.A53G:p.E18G	116	38.47	0.1	0.00132596
chr14	25656858	A	G	+	exonic	Zmiz1	.	nonsynonymous SNV	Zmiz1:NM_001310666:exon21:c.A2539G:p.K847E, Zmiz1:NM_183208:exon21:c.A2557G:p.K853E	105	39.55	0.1	0.00486703
chr8	92874274	A	G	+	exonic	Lpcat2	.	nonsynonymous SNV	Lpcat2:NM_173014:exon6:c.A745G:p.R249G	105	39.59	0.1	0.00487609
chr7	4008398	T	C	-	UTR3	Lair1	NM_001113474:c.*1293A>G, NM_001302676:c.*1293A>G, NM_001302677:c.*1293A>G, NM_001302681:c.*1293A>G, NM_001302682:c.*1327A>G, NM_001302683:c.*1293A>G, NM_178611:c.*1293A>G, NM_001302675:c.*1293A>G	.	.	202	38.31	0.1	6.70172e-06
chr13	64363988	T	C	-	UTR3	Ctsl	NM_009984:c.*110A>G	.	.	183	39.55	0.1	2.57321e-05
chr5	123864798	T	C	-	exonic	Hcar2	.	nonsynonymous SNV	Hcar2:NM_030701:exon1:c.A641G:p.Q214R	129	39.93	0.1	0.000696875
chr10	40075521	T	C	-	UTR3	Slc16a10	NM_028247:c.*1013A>G	.	.	121	37.04	0.1	0.00133785
chr13	59635521	T	C	-	UTR3	Golm1	NM_027307:c.*1771A>G, NM_001035122:c.*1771A>G	.	.	123	39.57	0.1	0.00134629
chr10	77898463	T	C	-	UTR3	Lrrc3	NM_145152:c.*2364A>G	.	.	112	39.56	0.1	0.00255997
chr10	20361270	A	G	+	UTR3	Mtfr2	NM_027930:c.*730A>G	.	.	165	37.63	0.11	2.45868e-05
chr19	3941468	A	G	+	intronic	Unc93b1	.	.	.	92	39.67	0.11	0.00474371
chr1	133897640	T	C	-	UTR3	Optc	NM_001160421:c.*160A>G, NM_001160420:c.*160A>G, NM_054076:c.*160A>G	.	.	140	38.3	0.11	9.19189e-05
chr13	97193747	T	C	-	intronic	Hexb	.	.	.	140	39.05	0.11	9.19189e-05
chr2	150832977	T	C	-	UTR3	Abhd12	NM_024465:c.*124A>G	.	.	125	39.85	0.11	0.000349503
chr17	45568998	T	C	-	exonic	Hsp90ab1	.	nonsynonymous SNV	Hsp90ab1:NM_008302:exon9:c.A1591G:p.K531E	122	39.49	0.11	0.000683681
chr10	77898579	T	C	-	UTR3	Lrrc3	NM_145152:c.*2248A>G	.	.	109	39.05	0.11	0.00130323
chr2	75703618	T	C	-	intronic	Nfe2l2	.	.	.	100	37.54	0.11	0.00247781
chr3	58417038	A	G	+	exonic	Tsc22d2	.	synonymous SNV	Tsc22d2:NM_001081229:exon1:c.A1350G:p.L450L	197	38.91	0.12	3.89707e-07
chr17	33928729	A	G	+	UTR3	Tapbp	NM_009318:c.*578A>G, NM_001025313:c.*578A>G	.	.	106	39.45	0.12	0.000654153
chr19	40740697	A	G	+	UTR3	Entpd1	NM_001304721:c.*1668A>G, NM_009848:c.*1668A>G	.	.	103	39.75	0.12	0.0012815
chr13	101681113	T	C	-	UTR3	Pik3r1	NM_001024955:c.*3767A>G, NM_001077495:c.*3767A>G	.	.	90	40	0.12	0.00242023
chr2	160364557	T	C	-	UTR3	Mafb	NM_010658:c.*1148A>G	.	.	92	36.89	0.12	0.00242794
chr1	32336138	A	G	+	intronic	Khdrbs2	.	.	.	105	39.25	0.13	0.000326376
chr2	119249158	A	G	+	UTR3	Spint1	NM_016907:c.*196A>G	.	.	98	39.27	0.13	0.000635144
chr4	139423904	A	G	+	exonic	Ubr4	.	nonsynonymous SNV	Ubr4:NM_001160319:exon40:c.A5649G:p.I1883M	91	38.88	0.13	0.0012303
chr11	45906270	A	G	+	exonic	Clint1	.	nonsynonymous SNV	Clint1:NM_001045520:exon10:c.A1177G:p.S393G	87	39.52	0.13	0.00239612
chr2	150832880	T	C	-	UTR3	Abhd12	NM_024465:c.*221A>G	.	.	165	38.9	0.13	2.95341e-06
chr3	65380198	T	C	-	UTR3	Ssr3	NM_026155:c.*1770A>G	.	.	102	39.35	0.13	0.000644978
chr10	41528964	A	G	+	UTR3	Cd164	NM_016898:c.*123A>G	.	.	84	39.23	0.14	0.00119441
chr1	131931454	A	G	+	UTR3	Nucks1	NM_175294:c.*248A>G, NM_001145804:c.*248A>G	.	.	75	38.64	0.14	0.00447086
chr10	77898747	T	C	-	UTR3	Lrrc3	NM_145152:c.*2080A>G	.	.	83	38.63	0.14	0.00118884
chr19	6844854	T	C	-	UTR3	Ccdc88b	NM_001081291:c.*210A>G	.	.	85	39.13	0.14	0.00119986
chr1	74739447	T	C	-	UTR3	Prkag3	NM_153744:c.*732A>G	.	.	78	38.68	0.14	0.00231364
chr4	62332255	T	C	-	exonic	Fkbp15	.	nonsynonymous SNV	Fkbp15:NM_001045528:exon12:c.A1103G:p.K368R	80	39.6	0.14	0.00233344
chr7	128118015	A	G	+	UTR3	Itgam	NM_008401:c.*638A>G, NM_001082960:c.*638A>G	.	.	293	39.73	0.15	5.21525e-13
chr16	33949048	A	G	+	UTR3	Itgb5	NM_010580:c.*216A>G, NM_001145884:c.*296A>G	.	.	149	39.56	0.15	1.33032e-06
chr5	64829887	A	G	+	UTR3	Klf3	NM_008453:c.*729A>G	.	.	110	39.32	0.15	8.16481e-05
chr1	85908097	A	G	+	UTR3	Itm2c	NM_022417:c.*459A>G	.	.	86	39.07	0.15	0.000600905
chrX	167308293	T	C	-	exonic	Tlr7	.	nonsynonymous SNV	Tlr7:NM_001290757:exon3:c.A196G:p.N66D, Tlr7:NM_133211:exon3:c.A196G:p.N66D, Tlr7:NM_001290756:exon4:c.A196G:p.N66D, Tlr7:NM_001290758:exon4:c.A205G:p.N69D, Tlr7:NM_001290755:exon5:c.A196G:p.N66D	131	39.39	0.15	5.14774e-06
chr3	105924884	T	C	.	downstream	Tmigd3	.	.	.	133	38.85	0.15	5.20789e-06
chr15	98737994	T	C	-	UTR3	Arf3	NM_007478:c.*2339A>G	.	.	110	39.75	0.15	3.99058e-05
chr9	107619810	T	C	-	exonic	Gnai2	.	synonymous SNV	Gnai2:NM_008138:exon4:c.A351G:p.Q117Q	113	39.54	0.15	4.0598e-05
chr3	132947778	T	C	-	intronic	Npnt	.	.	.	115	38.85	0.15	4.10439e-05
chr2	34800592	T	C	.	upstream	Rabepk	.	.	.	79	38.89	0.15	0.00116534
chr9	116125271	T	C	-	intronic	Tgfbr2	.	.	.	79	39.97	0.15	0.00116534
chr1	80574116	T	C	-	exonic	Dock10	.	synonymous SNV	Dock10:NM_001285927:exon17:c.A2004G:p.K668K, Dock10:NM_175291:exon17:c.A2040G:p.K680K	72	38.44	0.15	0.00224831
chr7	111076372	T	C	-	exonic	Eif4g2	.	nonsynonymous SNV	Eif4g2:NM_013507:exon14:c.A1318G:p.N440D	72	39.5	0.15	0.00224831
chr10	77898784	T	C	-	UTR3	Lrrc3	NM_145152:c.*2043A>G	.	.	73	37.81	0.15	0.00225987
chr5	115271449	T	C	-	intronic	Rnf10	.	.	.	74	38.32	0.15	0.00227115
chr16	10959824	T	C	-	UTR3	Litaf	NM_019980:c.*1119A>G	.	.	85	39.59	0.16	0.000294212
chr2	35180730	T	C	-	UTR3	Rab14	NM_026697:c.*1540A>G	.	.	88	39.84	0.16	0.000299809
chrX	70344551	T	C	-	UTR3	Ids	NM_010498:c.*1650A>G	.	.	83	39.9	0.16	0.000591022
chr12	21324221	T	C	-	UTR3	Adam17	NM_001291871:c.*1055A>G, NM_009615:c.*1055A>G, NM_001277266:c.*1055A>G	.	.	64	38.47	0.16	0.00428935
chr6	17649186	A	G	+	intronic	Capza2	.	.	.	166	37.4	0.17	8.23912e-09
chr11	69583346	A	G	+	intronic	Trp53	.	.	.	112	40.1	0.17	9.43452e-06
chr11	50093803	A	G	+	exonic	Rnf130	.	nonsynonymous SNV	Rnf130:NM_001290749:exon6:c.A929G:p.K310R, Rnf130:NM_001290750:exon6:c.A929G:p.K310R, Rnf130:NM_021540:exon6:c.A929G:p.K310R	65	39.65	0.17	0.00215849
chr1	133137631	A	G	+	UTR3	Ppp1r15b	NM_133819:c.*744A>G	.	.	59	38.53	0.17	0.00416661
chr9	120050499	T	C	-	UTR3	Cx3cr1	NM_009987:c.*771A>G	.	.	247	39.38	0.17	8.1012e-13
chr8	104433446	T	C	-	intronic	Dync1li2	.	.	.	118	39.53	0.17	4.72326e-06
chr5	115143249	T	C	-	UTR3	Mlec	NM_175403:c.*4666A>G	.	.	75	39.44	0.17	0.000561428
chr15	3280063	A	G	+	UTR3	Sepp1	NM_001042613:c.*353A>G, NM_001042614:c.*353A>G, NM_009155:c.*353A>G	.	.	77	39.52	0.18	0.000277576
chr16	33885048	A	G	+	exonic	Itgb5	.	nonsynonymous SNV	Itgb5:NM_001145884:exon5:c.A707G:p.K236R, Itgb5:NM_010580:exon5:c.A707G:p.K236R	79	37.9	0.18	0.000281989
chr15	3274739	A	G	+	exonic	Sepp1	.	unknown	UNKNOWN	60	38.9	0.18	0.00208306
chr10	111480756	A	G	+	UTR5	Nap1l1	NM_001146707:c.-463A>G	.	.	62	35.26	0.18	0.00211452
chr16	23113044	A	G	+	UTR3	Eif4a2	NM_001123038:c.*684A>G	.	.	57	39.32	0.18	0.00411203
chr16	97448016	T	C	-	UTR3	Mx1	NM_010846:c.*126A>G	.	.	72	38.64	0.18	0.000548926
chr1	156034645	T	C	-	intronic	Tor1aip1	.	.	.	60	39.73	0.18	0.00208306
chr6	17665586	A	G	+	UTR3	Capza2	NM_007604:c.*151A>G	.	.	129	40.06	0.19	1.22099e-07
chr10	121741310	A	G	+	intronic	BC048403	.	.	.	73	36.12	0.19	0.000268181
chr16	38171258	A	G	+	intronic	Gsk3b	.	.	.	52	39.81	0.19	0.00395905
chr6	5240970	T	C	-	exonic	Pon3	.	synonymous SNV	Pon3:NM_173006:exon4:c.A210G:p.K70K	85	39.41	0.19	6.89041e-05
chr4	136879908	T	C	.	downstream	C1qb	.	.	.	62	39.65	0.19	0.00103674
chr4	155154860	T	C	-	UTR3	Ski	NM_011385:c.*2481A>G	.	.	52	39.08	0.19	0.00395905
chr4	47412402	A	G	+	UTR3	Tgfbr1	NM_009370:c.*1625A>G, NM_001312868:c.*1625A>G, NM_001312869:c.*1625A>G	.	.	153	40.04	0.2	1.56584e-09
chr8	83243091	A	G	+	intronic	Tbc1d9	.	.	.	83	39.51	0.2	3.21034e-05
chr5	21377124	A	G	+	UTR3	Fgl2	NM_008013:c.*1164A>G	.	.	69	39.51	0.2	0.000257947
chr14	22054902	A	G	+	intronic	1700112E06Rik	.	.	.	60	38.08	0.2	0.0010176
chr13	74683716	A	G	+	intronic	Erap1	.	.	.	55	39.65	0.2	0.00199574
chr14	22418222	A	G	+	intronic	1700112E06Rik	.	.	.	55	39.25	0.2	0.00199574
chr4	126024802	A	G	+	intronic	Csf3r	.	.	.	49	38.08	0.2	0.00385389
chr10	79952099	A	G	missing	ncRNA_intronic	Bc1	.	.	.	50	37.84	0.2	0.0038902
chr1	130697400	T	C	-	UTR3	Pfkfb2	NM_008825:c.*485A>G, NM_001162416:c.*485A>G	.	.	82	38.18	0.2	6.69932e-05
chr1	130697390	T	C	-	UTR3	Pfkfb2	NM_008825:c.*495A>G, NM_001162416:c.*495A>G	.	.	55	38.47	0.2	0.00197661
chr4	123512063	T	C	-	exonic	Macf1	.	nonsynonymous SNV	Macf1:NM_001199136:exon9:c.A1034G:p.N345S, Macf1:NM_001199137:exon9:c.A1034G:p.N345S	49	38.2	0.2	0.00385389
chr1	130697526	T	C	-	UTR3	Pfkfb2	NM_008825:c.*359A>G, NM_001162416:c.*359A>G	.	.	50	38.6	0.2	0.0038902
chr10	40075609	T	C	-	UTR3	Slc16a10	NM_028247:c.*925A>G	.	.	50	38.52	0.2	0.0038902
chr13	34993089	T	C	-	exonic	Eci2	.	synonymous SNV	Eci2:NM_001110331:exon2:c.A186G:p.R62R, Eci2:NM_011868:exon2:c.A87G:p.R29R	51	37.8	0.2	0.00392523
chr5	97024007	A	G	+	intronic	Bmp2k	.	.	.	141	39.36	0.21	6.42205e-09
chr7	5095968	A	G	+	exonic	Epn1	.	nonsynonymous SNV	Epn1:NM_001252454:exon9:c.A1255G:p.S419G, Epn1:NM_010147:exon10:c.A1255G:p.S419G	81	39.67	0.21	3.13855e-05
chr7	122329753	A	G	+	intronic	Prkcb	.	.	.	47	39	0.21	0.00377719
chr11	63139234	T	C	-	ncRNA_intronic	Mir6354	.	.	.	52	39.42	0.21	0.00193647
chr18	23883641	A	G	+	exonic	Mapre2	.	nonsynonymous SNV	Mapre2:NM_153058:exon6:c.A851G:p.E284G, Mapre2:NM_001162941:exon7:c.A824G:p.E275G, Mapre2:NM_001162942:exon7:c.A725G:p.E242G	108	39.42	0.22	2.05315e-07
chr14	47412402	A	G	+	UTR3	Ctsb	NM_007798:c.*2212A>G	.	.	110	39.85	0.22	2.10994e-07
chr11	21320055	A	G	+	UTR3	Vps54	NM_139061:c.*197A>G, NM_001290628:c.*197A>G	.	.	59	39.37	0.22	0.000483171
chr9	86481417	A	G	+	intronic	Dopey1	.	.	.	49	38.82	0.22	0.00187108
chr15	100477987	A	G	+	UTR3	Letmd1	NM_134093:c.*141A>G	.	.	51	36.84	0.22	0.00191539
chr10	67197216	A	G	+	intronic	Jmjd1c	.	.	.	45	37.33	0.22	0.00369451
chr6	149326293	A	G	+	exonic	2810474O19Rik	.	nonsynonymous SNV	2810474O19Rik:NM_001289662:exon3:c.A836G:p.Y279C, 2810474O19Rik:NM_026054:exon3:c.A836G:p.Y279C, 2810474O19Rik:NM_001289661:exon4:c.A836G:p.Y279C	45	40.02	0.22	0.00369451
chr2	144255374	T	C	-	exonic	Snx5	.	nonsynonymous SNV	Snx5:NM_024225:exon8:c.A757G:p.S253G, Snx5:NM_001199188:exon9:c.A757G:p.S253G	200	39.66	0.22	1.02242e-13
chr6	31095580	T	C	-	ncRNA_intronic	Lincpint	.	.	.	108	38.03	0.22	2.05315e-07
chr15	63931616	T	C	-	exonic	Fam49b	.	synonymous SNV	Fam49b:NM_144846:exon12:c.A975G:p.X325X	94	39.29	0.22	1.73948e-06
chr7	25774686	T	C	-	exonic	Axl	.	nonsynonymous SNV	Axl:NM_001190974:exon7:c.A805G:p.K269E, Axl:NM_001190975:exon7:c.A805G:p.K269E, Axl:NM_009465:exon7:c.A805G:p.K269E	83	39.82	0.22	1.50689e-05
chr4	145213610	T	C	-	UTR3	Tnfrsf1b	NM_011610:c.*2177A>G	.	.	64	39.38	0.22	0.000243804
chr16	23109161	A	G	+	exonic	Eif4a2	.	nonsynonymous SNV	Eif4a2:NM_001123038:exon4:c.A250G:p.T84A, Eif4a2:NM_013506:exon4:c.A250G:p.T84A	52	37.38	0.23	0.000929176
chr4	145213740	T	C	-	UTR3	Tnfrsf1b	NM_011610:c.*2047A>G	.	.	120	39.52	0.23	1.05448e-08
chr9	116128576	T	C	-	intronic	Tgfbr2	.	.	.	57	39.82	0.23	0.000470997
chr8	84708348	T	C	-	UTR3	Nfix	NM_010906:c.*350A>G, NM_001297601:c.*350A>G, NM_001081981:c.*315A>G, NM_001081982:c.*350A>G	.	.	43	39.19	0.23	0.00360514
chr4	154921847	T	C	.	downstream	Tnfrsf14	.	.	.	49	39.67	0.24	0.000890148
chr19	12464309	A	G	+	UTR3	Mpeg1	NM_010821:c.*967A>G	.	.	509	39.59	0.25	1.22519e-40
chr17	39848331	A	G	missing	ncRNA_exonic	Rn45s	.	.	.	339	38.96	0.25	6.91198e-27
chrX	12594846	A	G	+	exonic	Atp6ap2	.	synonymous SNV	Atp6ap2:NM_027439:exon2:c.A126G:p.R42R	63	39.06	0.25	5.21663e-05
chr10	25395619	A	G	+	intronic	Epb41l2	.	.	.	52	39.35	0.25	0.000437521
chr5	143480011	A	G	+	intronic	Daglb	.	.	.	52	37.46	0.25	0.000437521
chr16	22263573	T	C	-	intronic	Tra2b	.	.	.	68	37.29	0.25	2.60988e-05
chr3	69098167	T	C	-	intronic	Kpna4	.	.	.	60	39.38	0.25	0.000107629
chr9	44224296	T	C	-	intronic	Cbl	.	.	.	61	40.13	0.25	0.00010943
chr10	86044609	A	G	+	intronic	Fbxo7	.	.	.	96	39.95	0.26	7.59153e-08
chr8	120579898	A	G	+	UTR3	Gse1	NM_198671:c.*1295A>G, NM_001145897:c.*1295A>G, NM_001145896:c.*1295A>G	.	.	38	39.74	0.26	0.00334672
chr4	130823469	A	G	+	UTR3	Sdc3	NM_011520:c.*660A>G	.	.	39	39.28	0.26	0.00340291
chr10	89015642	T	C	-	intronic	Ano4	.	.	.	67	36.61	0.26	2.51792e-05
chr4	40805006	T	C	-	UTR3	B4galt1	NM_022305:c.*2179A>G	.	.	52	39.77	0.27	0.000202199
chr19	47277535	T	C	-	intronic	Sh3pxd2a	.	.	.	45	39.22	0.27	0.000831946
chr7	114508249	A	G	+	exonic	Pde3b	.	synonymous SNV	Pde3b:NM_011055:exon6:c.A1614G:p.S538S	130	39.4	0.28	8.23125e-12
chr13	37379837	A	G	+	intronic	Ly86	.	.	.	86	40.31	0.28	1.37796e-07
chr5	135784221	A	G	+	exonic	Mdh2	.	synonymous SNV	Mdh2:NM_008617:exon3:c.A273G:p.K91K	54	39.35	0.28	9.59593e-05
chr5	23492354	A	G	+	exonic	Kmt2e	.	synonymous SNV	Kmt2e:NM_026984:exon15:c.A1809G:p.E603E	47	40.04	0.28	0.000398989
chr2	126891114	T	C	-	UTR3	Sppl2a	NM_023220:c.*3098A>G	.	.	50	39.42	0.28	0.000193982
chr2	156110464	T	C	-	intronic	Cpne1,Rbm12	.	.	.	47	39.38	0.28	0.000398989
chr18	60500753	T	C	-	intronic	Smim3	.	.	.	40	39.38	0.28	0.00162762
chr15	83001430	T	C	-	exonic	Nfam1	.	synonymous SNV	Nfam1:NM_001271411:exon5:c.A720G:p.Q240Q, Nfam1:NM_001271412:exon5:c.A612G:p.Q204Q, Nfam1:NM_001271413:exon5:c.A567G:p.Q189Q, Nfam1:NM_001271414:exon5:c.A567G:p.Q189Q, Nfam1:NM_028728:exon5:c.A600G:p.Q200Q	36	40.14	0.28	0.00322654
chr11	11711021	A	G	+	intronic	Ikzf1	.	.	.	42	40.14	0.29	0.000782925
chr1	118680312	A	G	+	UTR3	Tfcp2l1	NM_023755:c.*2878A>G	.	.	35	37.34	0.29	0.00309477
chr6	91758197	A	G	+	UTR3	Slc6a6	NM_009320:c.*3140A>G	.	.	34	39.41	0.29	0.00309477
chr8	69807037	A	G	+	exonic	Atp13a1	.	nonsynonymous SNV	Atp13a1:NM_133224:exon24:c.A3277G:p.S1093G	34	39.71	0.29	0.00309477
chr2	157013246	T	C	-	UTR3	Soga1	NM_001164663:c.*5107A>G	.	.	49	39.9	0.29	0.000189714
chr17	33928664	A	G	+	UTR3	Tapbp	NM_009318:c.*513A>G, NM_001025313:c.*513A>G	.	.	60	37.73	0.3	9.86382e-06
chr10	25390143	A	G	+	intronic	Epb41l2	.	.	.	57	39.7	0.3	2.06436e-05
chr10	79910268	A	G	missing	ncRNA_intronic	Bc1	.	.	.	54	37.85	0.3	4.3066e-05
chr8	70765552	T	C	-	intronic	Ifi30	.	.	.	94	39.84	0.3	6.09648e-09
chr11	105421507	T	C	-	intronic	March10	.	.	.	33	40.06	0.3	0.00302402
chr10	89411958	T	C	-	UTR3	Gas2l3	NM_001033331:c.*1245A>G, NM_001284344:c.*1205A>G, NM_001079876:c.*1245A>G	.	.	30	36.1	0.3	0.00609146
chr14	52281006	A	G	+	intronic	Tox4	.	.	.	61	38.05	0.31	4.43887e-06
chr13	98747186	T	C	-	intronic	Fcho2	.	.	.	52	39.79	0.31	4.0825e-05
chr1	37439615	T	C	-	UTR3	Mgat4a	NM_173870:c.*5044A>G, NM_001290801:c.*5044A>G	.	.	45	40.16	0.31	0.000171503
chrX	75110611	T	C	-	UTR3	Mpp1	NM_008621:c.*56A>G	.	.	32	34.94	0.31	0.00294974
chr7	29339128	T	C	-	exonic	Sipa1l3	.	nonsynonymous SNV	Sipa1l3:NM_001081028:exon17:c.A4240G:p.S1414G	29	38.83	0.31	0.00594995
chr4	130823185	A	G	+	UTR3	Sdc3	NM_011520:c.*376A>G	.	.	56	39.2	0.32	8.77646e-06
chr10	77597460	A	G	+	UTR3	Pttg1ip	NM_145925:c.*395A>G	.	.	53	39.36	0.32	1.84093e-05
chr5	147475461	A	G	+	intronic	Pan3	.	.	.	34	39.24	0.32	0.0014111
chr5	54118428	A	G	+	exonic	Stim2	.	synonymous SNV	Stim2:NM_001081103:exon12:c.A1920G:p.S640S	34	35	0.32	0.0014111
chr4	115838849	T	C	.	upstream	Mknk1	.	.	.	125	40.15	0.32	5.42735e-13
chr6	51888573	T	C	-	intronic	Skap2	.	.	.	62	38.92	0.32	1.97931e-06
chr4	133685262	T	C	-	exonic	Arid1a	.	synonymous SNV	Arid1a:NM_001080819:exon18:c.A4608G:p.T1536T	38	40.03	0.32	0.000709115
chr10	77897686	T	C	-	UTR3	Lrrc3	NM_145152:c.*3141A>G	.	.	34	39.68	0.32	0.0014111
chr11	98176868	T	C	-	intronic	Med1	.	.	.	31	39.84	0.32	0.00287167
chr3	89752996	A	G	+	UTR3	Adar	NM_001038587:c.*1821A>G, NM_019655:c.*1821A>G, NM_001146296:c.*1821A>G	.	.	48	39.46	0.33	3.60911e-05
chr4	136318621	A	G	+	intronic	Hnrnpr	.	.	.	43	39.3	0.33	0.00016167
chr4	6375965	A	G	+	intronic	Sdcbp	.	.	.	36	38.67	0.33	0.000668071
chr12	71832948	A	G	+	intronic	Daam1	.	.	.	27	38.74	0.33	0.00564047
chr18	60381863	A	G	+	intronic	Iigp1	.	.	.	27	39.15	0.33	0.00564047
chr9	114900969	T	C	-	UTR3	Gpd1l	NM_175380:c.*1437A>G	.	.	58	39.76	0.33	4.03811e-06
chr1	38867029	T	C	-	intronic	Chst10	.	.	.	46	38.09	0.33	7.53057e-05
chr18	60813439	T	C	.	downstream	Cd74,Tcof1	.	.	.	39	38.56	0.33	0.000324167
chr12	31331776	T	C	-	UTR3	Dld	NM_007861:c.*401A>G	.	.	40	40.35	0.33	0.000334539
chr8	91055497	T	C	.	downstream	Chd9	.	.	.	30	39.87	0.33	0.00278955
chr5	103851660	A	G	+	UTR3	Aff1	NM_133919:c.*837A>G, NM_001080798:c.*837A>G	.	.	41	39.37	0.34	0.000151323
chr7	25712523	T	C	-	UTR3	Ccdc97	NM_028771:c.*470A>G	.	.	56	38.55	0.34	3.76506e-06
chr5	138260620	T	C	-	exonic	BC037034	.	nonsynonymous SNV	BC037034:NM_153161:exon10:c.A1483G:p.S495G	53	38.53	0.34	7.92664e-06
chr1	130697552	T	C	-	UTR3	Pfkfb2	NM_008825:c.*333A>G, NM_001162416:c.*333A>G	.	.	32	38.47	0.34	0.00132591
chr13	51738469	T	C	-	intronic	Sema4d	.	.	.	29	39.45	0.34	0.00270307
chr17	78918064	A	G	+	intronic	Cebpzos	.	.	.	26	40.35	0.35	0.00547092
chr13	94373209	A	G	+	intronic	Ap3b1	.	.	.	69	38.62	0.36	3.37711e-08
chr6	134197367	A	G	+	intronic	Etv6	.	.	.	42	39.45	0.36	6.74911e-05
chrX	152273328	A	G	+	UTR3	Kdm5c	NM_013668:c.*254A>G	.	.	25	40	0.36	0.00529027
chr13	58126122	T	C	-	UTR3	Hnrnpa0	NM_029872:c.*1274A>G	.	.	25	40.16	0.36	0.00529027
chr7	80039851	A	G	+	intronic	Zfp710	.	.	.	221	39.47	0.37	2.48521e-27
chr4	120136104	A	G	.	downstream	Hivep3	.	.	.	49	39.37	0.37	6.75348e-06
chr2	181689415	T	C	-	exonic	Rgs19	.	nonsynonymous SNV	Rgs19:NM_001291210:exon3:c.A142G:p.I48V, Rgs19:NM_001291207:exon4:c.A358G:p.I120V, Rgs19:NM_001291208:exon4:c.A358G:p.I120V, Rgs19:NM_001291205:exon5:c.A505G:p.I169V, Rgs19:NM_001291206:exon5:c.A424G:p.I142V, Rgs19:NM_001291209:exon5:c.A424G:p.I142V, Rgs19:NM_026446:exon5:c.A424G:p.I142V	86	39.74	0.37	1.36728e-10
chr16	4937509	T	C	-	ncRNA_intronic	Gm16861	.	.	.	30	39.27	0.37	0.00123293
chr11	105928080	A	G	+	UTR3	Tanc2	NM_181071:c.*4364A>G	.	.	48	39.6	0.38	6.45424e-06
chr15	100217597	A	G	+	UTR3	Dip2b	NM_001159361:c.*2167A>G, NM_172819:c.*2167A>G	.	.	29	37.83	0.38	0.00118325
chr11	11762469	A	G	+	intronic	Ikzf1	.	.	.	26	39.27	0.38	0.00241428
chr5	134620592	T	C	-	UTR3	Eif4h	NM_033561:c.*917A>G, NM_001312867:c.*917A>G	.	.	47	38.19	0.38	6.15312e-06
chr4	53086956	T	C	-	intronic	Abca1	.	.	.	37	38.51	0.38	0.000129016
chr4	120978805	T	C	-	intronic	Smap2	.	.	.	32	39.16	0.38	0.00057645
chr6	39721089	T	C	-	intronic	Braf	.	.	.	26	37.88	0.38	0.00241428
chr1	40086788	A	G	+	intronic	Il1r2	.	.	.	33	39.61	0.39	0.000254907
chr1	62510201	A	G	+	intronic	Pard3b	.	.	.	31	40.03	0.39	0.000551376
chr10	122686563	A	G	+	intronic	Ppm1h	.	.	.	23	37.87	0.39	0.00489149
chr3	116904276	T	C	.	downstream	Frrs1	.	.	.	62	39.73	0.39	5.92058e-08
chr4	154921874	T	C	.	downstream	Tnfrsf14	.	.	.	46	39.76	0.39	5.85045e-06
chr9	21211020	A	G	+	exonic	Pde4a	.	synonymous SNV	Pde4a:NM_019798:exon10:c.A1509G:p.K503K, Pde4a:NM_001310750:exon15:c.A2040G:p.K680K, Pde4a:NM_183408:exon15:c.A2211G:p.K737K	52	39.48	0.4	5.3198e-07
chr16	11715762	A	G	+	intronic	Snx29	.	.	.	30	34.87	0.4	0.000525378
chr17	39843435	T	C	missing	ncRNA_exonic	Rn45s	.	.	.	6998	39.38	0.4	0
chr2	60880546	T	C	-	intronic	Rbms1	.	.	.	25	40.28	0.4	0.00230704
chr11	55110583	A	G	+	UTR3	Gm2a	NM_010299:c.*1050A>G	.	.	110	39.7	0.41	2.7766e-15
chr15	65873172	A	G	+	UTR3	Efr3a	NM_133766:c.*1914A>G	.	.	29	38.59	0.41	0.000498433
chr10	33915071	A	G	+	UTR3	Rsph4a	NM_001162957:c.*504A>G	.	.	29	38.24	0.41	0.00107697
chr15	80007331	T	C	-	intronic	Pdgfb	.	.	.	39	37.41	0.41	2.4261e-05
chr4	154921911	T	C	.	downstream	Tnfrsf14	.	.	.	32	39.62	0.41	0.000242132
chrX	38420328	T	C	-	UTR3	Lamp2	NM_010685:c.*1384A>G	.	.	32	39.12	0.41	0.000242132
chr17	70989973	T	C	-	intronic	Myl12b	.	.	.	22	38.14	0.41	0.00467097
chr12	8343144	A	G	+	UTR3	Hs1bp3	NM_021429:c.*1057A>G	.	.	89	39.81	0.42	1.51743e-12
chr2	121185170	A	G	+	intronic	Tubgcp4	.	.	.	89	39.99	0.42	1.51743e-12
chr11	86223643	A	G	+	ncRNA_intronic	Brip1os	.	.	.	24	39.12	0.42	0.00219366
chr11	79528778	T	C	-	intronic	Evi2a,Gm21975,Nf1	.	.	.	38	37.97	0.42	2.28628e-05
chr4	34663599	T	C	-	UTR3	Slc35a1	NM_011895:c.*507A>G	.	.	24	40.25	0.42	0.00219366
chr16	14126040	T	C	-	exonic	Marf1	.	nonsynonymous SNV	Marf1:NM_001081154:exon21:c.A4078G:p.T1360A	21	40.48	0.43	0.00443459
chr16	17840602	T	C	-	UTR3	Dgcr2	NM_001109750:c.*1919A>G, NM_010048:c.*1919A>G	.	.	21	39.43	0.43	0.00443459
chr5	101834070	T	C	-	UTR3	Wdfy3	NM_172882:c.*2088A>G	.	.	23	38.78	0.43	0.00443459
chr17	33928733	A	G	+	UTR3	Tapbp	NM_009318:c.*582A>G, NM_001025313:c.*582A>G	.	.	107	39.14	0.44	3.19592e-16
chr9	21211025	A	G	+	exonic	Pde4a	.	nonsynonymous SNV	Pde4a:NM_019798:exon10:c.A1514G:p.Q505R, Pde4a:NM_001310750:exon15:c.A2045G:p.Q682R, Pde4a:NM_183408:exon15:c.A2216G:p.Q739R	52	38.94	0.44	8.09529e-08
chr2	153393651	A	G	+	exonic	Asxl1	.	nonsynonymous SNV	Asxl1:NM_001039939:exon8:c.A746G:p.E249G	32	37.78	0.44	9.81179e-05
chr7	16434268	A	G	+	exonic	Zc3h4	.	synonymous SNV	Zc3h4:NM_198631:exon14:c.A2526G:p.P842P	25	40	0.44	0.000960755
chr12	4233969	T	C	-	UTR5	Cenpo	NM_134046:c.-393A>G	.	.	25	39.04	0.44	0.000960755
chr19	12464262	A	G	+	UTR3	Mpeg1	NM_010821:c.*920A>G	.	.	657	39.45	0.45	1.53322e-105
chr3	19989064	A	G	+	exonic	Cp	.	synonymous SNV	Cp:NM_001276248:exon18:c.A3012G:p.V1004V, Cp:NM_001276250:exon18:c.A3012G:p.V1004V, Cp:NM_007752:exon18:c.A3015G:p.V1005V	20	39.4	0.45	0.00418087
chr7	90029707	A	G	missing	ncRNA_intronic	E230029C05Rik	.	.	.	20	39	0.45	0.00418087
chr8	41259209	A	G	+	exonic	Pcm1	.	nonsynonymous SNV	Pcm1:NM_023662:exon4:c.A515G:p.K172R	20	39.65	0.45	0.00418087
chr9	121755050	A	G	+	UTR3	Nktr	NM_010918:c.*718A>G	.	.	20	38.15	0.45	0.00418087
chr5	31157489	T	C	-	UTR3	Gtf3c2	NM_027901:c.*60A>G	.	.	118	39.73	0.45	1.92445e-18
chr9	44166535	T	C	-	exonic	Cbl	.	nonsynonymous SNV	Cbl:NM_007619:exon6:c.A919G:p.T307A	53	38.72	0.45	3.31075e-08
chr11	69666102	T	C	-	UTR5	Cd68	NM_001291058:c.-40A>G	.	.	31	39.48	0.45	9.15738e-05
chr17	34116053	T	C	-	intronic	Brd2	.	.	.	20	39.1	0.45	0.00418087
chr2	122155699	T	C	-	intronic	Patl2	.	.	.	24	39.38	0.46	0.000898707
chr7	122629404	A	G	+	UTR3	Prkcb	NM_008855:c.*1590A>G	.	.	19	39.84	0.47	0.00390825
chr17	24182023	T	C	-	intronic	Tbc1d24	.	.	.	30	38.33	0.47	8.49304e-05
chrX	70344966	T	C	-	UTR3	Ids	NM_010498:c.*1235A>G	.	.	19	39.95	0.47	0.00390825
chr8	90912213	A	G	+	intronic	Chd9	.	.	.	48	39.54	0.48	5.81654e-08
chr8	3407678	A	G	+	intronic	Arhgef18	.	.	.	29	39.62	0.48	7.82036e-05
chr12	80870115	A	G	+	exonic	Susd6	.	nonsynonymous SNV	Susd6:NM_178682:exon4:c.A360G:p.I120M, Susd6:NM_001242419:exon5:c.A423G:p.I141M	27	40.59	0.48	0.000173056
chr13	37366715	A	G	+	intronic	Ly86	.	.	.	25	40	0.48	0.000381017
chr12	85300820	T	C	-	UTR3	Nek9	NM_145138:c.*984A>G	.	.	48	40	0.48	5.81654e-08
chr7	45422178	T	C	-	exonic	Ruvbl2	.	nonsynonymous SNV	Ruvbl2:NM_011304:exon14:c.A1280G:p.K427R	42	39.45	0.48	6.75979e-07
chr1	130697426	T	C	-	UTR3	Pfkfb2	NM_008825:c.*459A>G, NM_001162416:c.*459A>G	.	.	33	38.39	0.48	1.5768e-05
chr17	51106514	T	C	-	intronic	Tbc1d5	.	.	.	31	37.97	0.48	3.5184e-05
chr4	133737742	T	C	-	intronic	Arid1a	.	.	.	23	38.83	0.48	0.000833959
chr3	133517331	T	C	-	intronic	Tet2	.	.	.	21	40.52	0.48	0.00181279
chr7	80029968	A	G	+	intronic	Zfp710	.	.	.	39	37.87	0.49	1.39223e-06
chr1	87436829	A	G	+	exonic	Gigyf2	.	nonsynonymous SNV	Gigyf2:NM_001110212:exon23:c.A2812G:p.T938A, Gigyf2:NM_146112:exon23:c.A2830G:p.T944A	24	39.04	0.5	0.000349331
chr1	59874901	A	G	+	UTR3	Bmpr2	NM_007561:c.*4416A>G	.	.	18	39.61	0.5	0.00361513
chr11	29736450	A	G	+	exonic	Rtn4	.	synonymous SNV	Rtn4:NM_024226:exon3:c.A333G:p.K111K, Rtn4:NM_194052:exon3:c.A804G:p.K268K, Rtn4:NM_194053:exon4:c.A861G:p.K287K, Rtn4:NM_194051:exon5:c.A2874G:p.K958K, Rtn4:NM_194054:exon5:c.A3222G:p.K1074K	18	37.94	0.5	0.00361513
chr10	111990853	T	C	-	intronic	Glipr1	.	.	.	24	36.75	0.5	0.000349331
chrX	38420503	T	C	-	UTR3	Lamp2	NM_010685:c.*1209A>G	.	.	24	39.04	0.5	0.000349331
chr1	130697436	T	C	-	UTR3	Pfkfb2	NM_008825:c.*449A>G, NM_001162416:c.*449A>G	.	.	23	38.26	0.5	0.000766507
chr13	54581020	A	G	+	UTR3	Arl10	NM_019968:c.*126A>G	.	.	59	39.78	0.51	1.31125e-10
chr17	33928692	A	G	+	UTR3	Tapbp	NM_009318:c.*541A>G, NM_001025313:c.*541A>G	.	.	53	39.17	0.51	1.58125e-09
chr10	62341877	A	G	+	ncRNA_intronic	Hk1os	.	.	.	41	38.61	0.51	2.21913e-07
chr15	86278585	A	G	+	intronic	Tbc1d22a	.	.	.	23	38.09	0.52	0.000316823
chr4	119585823	A	G	+	exonic	Foxj3	.	nonsynonymous SNV	Foxj3:NM_001290696:exon4:c.A443G:p.K148R, Foxj3:NM_172699:exon4:c.A443G:p.K148R	23	39.35	0.52	0.000316823
chr5	35590197	A	G	+	intronic	Acox3	.	.	.	23	40.3	0.52	0.000316823
chr19	41362498	T	C	-	intronic	Pik3ap1	.	.	.	21	37.48	0.52	0.000696408
chr11	105922284	A	G	+	exonic	Tanc2	.	nonsynonymous SNV	Tanc2:NM_181071:exon26:c.A4553G:p.Y1518C	38	39.13	0.53	4.48875e-07
chr17	50646003	A	G	+	intronic	Plcl2	.	.	.	17	40.06	0.53	0.00329996
chr11	60780086	A	G	+	exonic	Smcr8	.	nonsynonymous SNV	Smcr8:NM_001085440:exon1:c.A2059G:p.I687V, Smcr8:NM_175491:exon1:c.A2059G:p.I687V	52	38.54	0.54	4.79753e-10
chr6	54096608	A	G	+	intronic	Chn2	.	.	.	39	39.49	0.54	1.75229e-07
chr12	73173132	A	G	+	intronic	Mnat1	.	.	.	31	37.26	0.55	4.55735e-06
chr8	111157783	T	C	-	UTR3	Glg1	NM_009149:c.*111A>G	.	.	22	39.59	0.55	0.000283607
chr7	121064143	T	C	-	UTR3	Igsf6	NM_030691:c.*1318A>G	.	.	20	38.6	0.55	0.000623816
chr7	29223439	T	C	-	UTR3	Kcnk6	NM_001033525:c.*1597A>G	.	.	20	39.3	0.55	0.000623816
chr4	150104045	A	G	+	UTR3	Gpr157	NM_177366:c.*1636A>G	.	.	75	39.75	0.56	1.99829e-15
chr12	80880329	A	G	+	UTR3	Susd6	NM_001242419:c.*3208A>G, NM_178682:c.*3208A>G	.	.	25	37.96	0.56	5.09607e-05
chr11	120579091	T	C	-	UTR3	Arhgdia	NM_133796:c.*140A>G	.	.	112	38.46	0.56	1.97333e-23
chr11	50265638	T	C	-	exonic	Maml1	.	nonsynonymous SNV	Maml1:NM_175334:exon2:c.A1709G:p.K570R	34	38.88	0.56	7.85418e-07
chrX	74027865	T	C	-	UTR3	Mecp2	NM_010788:c.*7552A>G, NM_001081979:c.*7552A>G	.	.	25	40.2	0.56	5.09607e-05
chr10	80279218	T	C	missing	ncRNA_intronic	Bc1	.	.	.	18	38.56	0.56	0.00136395
chr4	119173980	T	C	-	intronic	Zfp691	.	.	.	18	38.33	0.56	0.00136395
chr4	134538732	T	C	-	UTR3	Sepn1	NM_029100:c.*884A>G	.	.	16	38.25	0.56	0.00296142
chr17	33949475	A	G	+	UTR3	Wdr46	NM_020603:c.*60A>G	.	.	37	39.92	0.57	1.33135e-07
chr11	57533249	A	G	+	UTR3	Mfap3	NM_145426:c.*3005A>G, NM_180599:c.*3005A>G	.	.	28	39.11	0.57	8.91128e-06
chr13	33016128	A	G	+	UTR3	Serpinb9	NM_009256:c.*280A>G	.	.	21	39.24	0.57	0.000249856
chr11	51710669	T	C	-	intronic	Sec24a	.	.	.	24	37.54	0.57	0.000249856
chr6	108858158	A	G	+	UTR3	Edem1	NM_138677:c.*2602A>G	.	.	26	38.23	0.58	1.98966e-05
chr19	54032299	A	G	+	UTR3	Shoc2	NM_001168505:c.*1023A>G, NM_019658:c.*1023A>G	.	.	19	38.89	0.58	0.000549016
chr1	138119949	T	C	-	intronic	Ptprc	.	.	.	74	39.47	0.58	5.32731e-16
chr6	34888577	T	C	-	intronic	Wdr91	.	.	.	19	38.21	0.58	0.000549016
chr17	50963247	T	C	-	intronic	Tbc1d5	.	.	.	22	39.14	0.59	9.79769e-05
chr7	104440962	T	C	-	intronic	Trim30a	.	.	.	17	37.35	0.59	0.00119886
chr14	55895330	A	G	+	UTR3	Khnyn	NM_027143:c.*218A>G	.	.	30	39.93	0.6	1.29569e-06
chr19	53910907	A	G	+	intronic	Pdcd4	.	.	.	15	38.07	0.6	0.0025987
chr5	103753526	A	G	.	upstream	Aff1	.	.	.	15	37.13	0.6	0.0025987
chr7	109743626	T	C	-	exonic	Tmem9b	.	nonsynonymous SNV	Tmem9b:NM_020050:exon4:c.A365G:p.Y122C	25	38.76	0.6	1.7012e-05
chr11	5529598	T	C	-	UTR3	Ccdc117	NM_134033:c.*1698A>G	.	.	15	40.2	0.6	0.0025987
chr12	79157512	T	C	-	intronic	Vti1b	.	.	.	23	38.35	0.61	3.76866e-05
chr6	5164425	A	G	+	UTR3	Ppp1r9a	NM_181595:c.*4673A>G	.	.	21	39.48	0.62	8.30411e-05
chr3	106551747	A	G	+	intronic	Dram2	.	.	.	16	39.19	0.62	0.00102691
chr6	29760588	A	G	+	UTR3	Smo	NM_176996:c.*303A>G	.	.	16	38.06	0.62	0.00102691
chr2	15059392	A	G	+	intronic	Arl5b	.	.	.	13	40.23	0.62	0.00558352
chr6	134171625	A	G	+	intronic	Etv6	.	.	.	13	36.08	0.62	0.00558352
chr5	135909342	T	C	-	UTR3	Ywhag	NM_018871:c.*1653A>G	.	.	29	39.07	0.62	1.08027e-06
chr19	8811013	T	C	-	UTR3	Ttc9c	NM_027412:c.*731A>G	.	.	16	39.38	0.62	0.00102691
chr10	119216643	T	C	-	exonic	Cand1	.	nonsynonymous SNV	Cand1:NM_027994:exon5:c.A556G:p.S186G	13	40.85	0.62	0.00558352
chr10	94909233	T	C	-	intronic	Plxnc1	.	.	.	13	38.31	0.62	0.00558352
chr2	122030900	A	G	+	intronic	Eif3j1,Eif3j2	.	.	.	19	38.95	0.63	0.000181812
chr11	5525558	A	G	+	UTR3	Xbp1	NM_013842:c.*654A>G, NM_001271730:c.*316A>G	.	.	39	40.03	0.64	1.7132e-09
chr19	12812075	A	G	+	intronic	Lpxn	.	.	.	22	38.68	0.64	3.13402e-05
chr19	16243867	A	G	+	intronic	Gnaq	.	.	.	14	39.36	0.64	0.00221205
chr1	178331719	T	C	-	intronic	Hnrnpu	.	.	.	14	39.14	0.64	0.00221205
chr5	115590979	A	G	+	exonic	Gcn1l1	.	nonsynonymous SNV	Gcn1l1:NM_172719:exon22:c.A2348G:p.Q783R	20	39.65	0.65	6.84778e-05
chr6	108859714	A	G	.	downstream	Edem1	.	.	.	17	40.71	0.65	0.000394964
chr12	67662691	T	C	missing	ncRNA_exonic	Gm17821	.	.	.	64	37.81	0.65	6.57497e-16
chr10	67011622	T	C	missing	ncRNA_intronic	Gm31763	.	.	.	34	39.09	0.65	2.36049e-08
chr5	38552482	T	C	-	intronic	Wdr1	.	.	.	20	39.3	0.65	6.84778e-05
chr11	62132424	A	G	+	exonic	Specc1	.	nonsynonymous SNV	Specc1:NM_001029936:exon5:c.A2054G:p.K685R, Specc1:NM_001281818:exon7:c.A2294G:p.K765R, Specc1:NM_001310526:exon7:c.A2294G:p.K765R	55	39.8	0.67	1.61172e-14
chr14	55895473	A	G	+	UTR3	Khnyn	NM_027143:c.*361A>G	.	.	30	39.4	0.67	1.1468e-07
chr13	113871297	A	G	+	intronic	Arl15	.	.	.	15	38.93	0.67	0.000849575
chr6	87799425	T	C	-	intronic	Rab43	.	.	.	85	40.01	0.67	1.24637e-22
chr1	79794495	T	C	-	UTR3	Serpine2	NM_009255:c.*510A>G	.	.	55	39	0.67	1.61172e-14
chr14	103183523	T	C	-	intronic	Mycbp2	.	.	.	21	38.76	0.67	2.52973e-05
chr7	24758098	T	C	-	exonic	Cd177	.	nonsynonymous SNV	Cd177:NM_026862:exon5:c.A517G:p.N173D	15	37.87	0.67	0.000849575
chr10	80256784	T	C	missing	ncRNA_intronic	Bc1	.	.	.	12	38.08	0.67	0.00471127
chr9	120067702	T	C	-	intronic	Cx3cr1	.	.	.	12	40.92	0.67	0.00471127
chrX	130338588	A	G	+	intronic	Diap2	.	.	.	37	39.46	0.68	1.05031e-09
chr17	57289291	A	G	+	intronic	Vav1	.	.	.	28	37.54	0.68	2.50125e-07
chr10	109895703	T	C	-	intronic	Nav3	.	.	.	19	40.79	0.68	5.4515e-05
chr10	128913190	T	C	.	downstream	Cd63,Rdh5	.	.	.	19	39.32	0.68	5.4515e-05
chr19	45763885	T	C	-	intronic	Mgea5	.	.	.	19	40.11	0.68	5.4515e-05
chr1	65231873	A	G	+	intronic	Pikfyve	.	.	.	97	36.97	0.69	4.28841e-27
chr1	91557000	A	G	+	UTR3	Asb1	NM_001039126:c.*2122A>G, NM_023046:c.*2122A>G	.	.	32	38.53	0.69	1.42613e-08
chr17	30137948	A	G	+	intronic	Zfand3	.	.	.	13	40.77	0.69	0.00180374
chr19	40717060	A	G	+	intronic	Entpd1	.	.	.	13	40.69	0.69	0.00180374
chr1	71311293	T	C	-	intronic	Abca12	.	.	.	54	38.26	0.69	2.6484e-14
chr10	117093341	T	C	-	intronic	Frs2	.	.	.	13	37.92	0.69	0.00180374
chr11	103366231	T	C	-	UTR3	Plekhm1	NM_183034:c.*651A>G	.	.	13	38.69	0.69	0.00180374
chr8	86871341	T	C	-	intronic	N4bp1	.	.	.	13	39.69	0.69	0.00180374
chr7	126492299	T	C	-	intronic	Atxn2l	.	.	.	23	37.3	0.7	3.28032e-06
chr10	77964397	T	C	-	intronic	Trpm2	.	.	.	20	38.1	0.7	1.96569e-05
chr10	122565336	A	G	missing	ncRNA_exonic	A130077B15Rik	.	.	.	52	39.25	0.71	6.4908e-15
chr4	141814329	A	G	+	UTR3	Casp9	NM_015733:c.*642A>G, NM_001277932:c.*679A>G	.	.	31	39.45	0.71	1.06044e-08
chr13	51648956	A	G	+	intronic	Cks2	.	.	.	17	38.35	0.71	0.000115924
chr15	82328866	A	G	.	downstream	Naga	.	.	.	17	38.18	0.71	0.000115924
chr12	83792047	A	G	+	UTR3	Papln	NM_001205343:c.*40A>G, NM_130887:c.*40A>G	.	.	14	39.43	0.71	0.000669548
chr19	5571619	A	G	.	downstream	Ap5b1	.	.	.	14	37.86	0.71	0.000669548
chr19	41305829	T	C	-	intronic	Pik3ap1	.	.	.	21	38.67	0.71	6.96592e-06
chr2	120143855	T	C	-	intronic	Ehd4	.	.	.	21	40.1	0.71	6.96592e-06
chr4	123568688	T	C	-	intronic	Macf1	.	.	.	17	40.41	0.71	0.000115924
chr12	21274815	T	C	-	exonic	Itgb1bp1	.	nonsynonymous SNV	Itgb1bp1:NM_008403:exon4:c.A239G:p.K80R	32	39.09	0.72	3.62291e-09
chr3	87538152	A	G	+	UTR3	Etv3	NM_001083318:c.*1500A>G, NM_012051:c.*1500A>G, NM_001286844:c.*1500A>G	.	.	26	39	0.73	1.3757e-07
chr5	65884008	A	G	+	intronic	Rhoh	.	.	.	26	39.54	0.73	1.3757e-07
chr2	152683476	A	G	+	UTR3	H13	NM_001159553:c.*2186A>G	.	.	22	38.55	0.73	2.42997e-06
chr10	94521412	A	G	+	intronic	Tmcc3	.	.	.	11	41	0.73	0.0037594
chr15	78619220	A	G	+	intronic	Cyth4	.	.	.	11	39.64	0.73	0.0037594
chr11	63962706	T	C	-	UTR3	Cox10	NM_178379:c.*1416A>G	.	.	11	39.45	0.73	0.0037594
chr11	94490464	T	C	-	UTR3	Epn3	NM_027984:c.*687A>G	.	.	12	38.67	0.73	0.0037594
chr13	41876108	T	C	missing	ncRNA_intronic	Gm10790	.	.	.	11	39.82	0.73	0.0037594
chr2	5564896	T	C	-	intronic	Camk1d	.	.	.	11	36.18	0.73	0.0037594
chr9	104058270	T	C	-	intronic	Uba5	.	.	.	11	39.36	0.73	0.0037594
chr5	124715691	A	G	+	intronic	Atp6v0a2	.	.	.	20	37.7	0.75	5.01057e-06
chr4	130825315	A	G	+	UTR3	Sdc3	NM_011520:c.*2506A>G	.	.	16	39.94	0.75	8.54412e-05
chrX	13089734	A	G	+	intronic	Usp9x	.	.	.	12	39.33	0.75	0.00137973
chr1	74288444	T	C	-	UTR3	Tmbim1	NM_027154:c.*928A>G	.	.	16	38.5	0.75	8.54412e-05
chr10	13193970	T	C	.	upstream	Ltv1	.	.	.	16	38.12	0.75	8.54412e-05
chr10	68126179	T	C	-	intronic	Arid5b	.	.	.	16	39.88	0.75	8.54412e-05
chr16	10970442	T	C	-	intronic	Litaf	.	.	.	16	39.81	0.75	8.54412e-05
chr5	72525066	T	C	-	intronic	Nfxl1	.	.	.	16	40.5	0.75	8.54412e-05
chr7	89258391	T	C	-	intronic	Tmem135	.	.	.	12	38.92	0.75	0.00137973
chr12	70265591	T	C	-	UTR3	Trim9	NM_001110203:c.*894A>G, NM_001286386:c.*894A>G	.	.	20	38.95	0.76	2.95551e-05
chr5	114902133	A	G	+	intronic	Oasl2	.	.	.	22	36.05	0.77	5.69835e-07
chr4	152115173	A	G	+	UTR3	Plekhg5	NM_001285999:c.*334A>G	.	.	13	38.15	0.77	0.000491318
chr3	79611577	T	C	-	intronic	Etfdh	.	.	.	13	40.62	0.77	0.000491318
chr15	58054314	T	C	-	exonic	Zhx1	.	nonsynonymous SNV	Zhx1:NM_009572:exon3:c.A535G:p.S179G, Zhx1:NM_001042438:exon4:c.A535G:p.S179G	23	39.48	0.78	1.88429e-07
chr15	100394420	T	C	-	UTR3	Slc11a2	NM_001146161:c.*793A>G	.	.	18	37.67	0.78	1.0039e-05
chr2	152776941	T	C	-	intronic	Bcl2l1	.	.	.	33	38.09	0.79	5.79752e-11
chr12	4923215	A	G	+	intronic	Atad2b	.	.	.	20	38.35	0.8	1.1049e-06
chr13	20269956	A	G	+	intronic	Elmo1	.	.	.	10	39.6	0.8	0.00273875
chr17	65811313	A	G	+	exonic	Ppp4r1	.	nonsynonymous SNV	Ppp4r1:NM_001114131:exon6:c.A458G:p.E153G, Ppp4r1:NM_146081:exon6:c.A509G:p.E170G	10	40.1	0.8	0.00273875
chr2	132309046	A	G	+	UTR3	Cds2	NM_138651:c.*3761A>G, NM_001291039:c.*3761A>G	.	.	10	38.7	0.8	0.00273875
chr11	102290025	T	C	-	UTR3	Atxn7l3	NM_001098837:c.*1630A>G, NM_001098836:c.*1630A>G	.	.	15	39.67	0.8	5.78658e-05
chr2	155649299	T	C	-	intronic	Trpc4ap	.	.	.	15	39	0.8	5.78658e-05
chr1	37442398	T	C	-	UTR3	Mgat4a	NM_173870:c.*2261A>G, NM_001290801:c.*2261A>G	.	.	10	39.8	0.8	0.00273875
chr18	34948474	T	C	-	intronic	Hspa9	.	.	.	10	40.6	0.8	0.00273875
chr18	75472831	T	C	-	intronic	Ctif	.	.	.	10	39.7	0.8	0.00273875
chr3	37414283	T	C	-	intronic	Nudt6	.	.	.	10	39.5	0.8	0.00273875
chr2	13167544	T	C	-	intronic	Rsu1	.	.	.	16	38.94	0.81	1.92603e-05
chr16	24982826	A	G	+	UTR3	Lpp	NM_178665:c.*3505A>G, NM_001145952:c.*3505A>G, NM_001145954:c.*3505A>G	.	.	11	37.55	0.82	0.000952608
chr6	54221950	A	G	+	intronic	Chn2	.	.	.	11	38.82	0.82	0.000952608
chr2	164887344	A	G	+	intronic	Pcif1	.	.	.	29	38.86	0.83	1.98698e-10
chr11	58966147	A	G	+	intronic	Trim17	.	.	.	13	38.46	0.83	0.000322097
chr14	25846993	A	G	+	intronic	Anxa11	.	.	.	12	39.92	0.83	0.000322097
chr2	3459044	A	G	+	UTR3	Dclre1c	NM_001110214:c.*90A>G, NM_175683:c.*90A>G, NM_001302674:c.*90A>G	.	.	12	39.75	0.83	0.000322097
chrX	38420487	T	C	-	UTR3	Lamp2	NM_010685:c.*1225A>G	.	.	29	38.69	0.83	1.98698e-10
chr2	33410058	T	C	-	UTR3	Zbtb34	NM_001085507:c.*913A>G, NM_001276332:c.*913A>G	.	.	12	39.17	0.83	0.000322097
chr5	92441061	A	G	.	downstream	Scarb2	.	.	.	19	39.05	0.84	6.45631e-07
chr3	109013184	T	C	-	intronic	Fam102b	.	.	.	38	39.16	0.84	2.93278e-14
chr16	38163800	A	G	+	intronic	Gsk3b	.	.	.	13	37.85	0.85	0.00010634
chr3	88345959	A	G	+	intronic	Smg5	.	.	.	13	40	0.85	0.00010634
chr8	94498931	A	G	+	intronic	Nlrc5	.	.	.	13	39	0.85	0.00010634
chr2	157778389	A	G	+	intronic	Ctnnbl1	.	.	.	14	39.14	0.86	3.43997e-05
chr2	164508207	A	G	+	UTR3	Pigt	NM_133779:c.*680A>G	.	.	14	39.64	0.86	3.43997e-05
chr11	100931379	T	C	-	intronic	Stat3	.	.	.	14	40.79	0.86	3.43997e-05
chr14	25637293	A	G	+	intronic	Zmiz1	.	.	.	23	38.52	0.87	5.90276e-09
chr17	81640561	T	C	-	intronic	Slc8a1	.	.	.	15	38.93	0.87	1.09336e-05
chr3	40876160	T	C	.	downstream	Gm2011	.	.	.	15	40.4	0.87	1.09336e-05
chr11	80163273	A	G	+	intronic	Adap2	.	.	.	17	39.24	0.88	1.05673e-06
chr6	56719177	A	G	+	intronic	Avl9	.	.	.	17	39.53	0.88	1.05673e-06
chr11	5829024	T	C	-	UTR3	Polm	NM_017401:c.*5A>G	.	.	24	39	0.88	1.78385e-09
chr12	113145744	A	G	.	downstream	Crip2	.	.	.	19	39.79	0.89	9.73256e-08
* Relative to mm10
Minimum read depth: 10
Minimum base quality: 25
Editing frequency: ≤0.1 ≥ 0.89
p value: 0.05
