# Supplementary material for: RNA Editing Alterations Define Disease Manifestations in the Progression of Experimental Autoimmune Encephalomyelitis (EAE)
Source: Cells. 2022 Nov 12;11(22):3582. doi: 10.3390/cells11223582 (PMC9688714; doi:10.3390/cells11223582)
Supplement: Supplementary file 1 [file cells-11-03582-s001.zip › Supplementary File S2.xls]

## Sheet: APOBEC_Naive
Chr	Position*	Ref	Alt	strand	Func.refGene	Gene.refGene	GeneDetail.refGene	ExonicFunc.refGene	AAChange.refGene	Read_depth	Quality_score	Variant_allele_frequency	P_value
chr1	40024732	C	T	+	UTR3	Map4k4	NM_008696:c.*20C>T, NM_001252202:c.*20C>T, NM_001252201:c.*20C>T, NM_001252200:c.*20C>T	.	.	77	38.42	0.83	6.25077e-29
chr1	121505137	C	T	+	UTR3	Ccdc93	NM_029955:c.*3894C>T, NM_001025156:c.*3894C>T	.	.	79	39.16	0.67	5.29097e-21
chr10	60356404	C	T	+	intronic	4632428N05Rik,Cdh23	.	.	.	82	38.96	0.51	5.1158e-15
chr17	26443456	C	T	+	UTR3	Neurl1b	NM_001081656:c.*1661C>T	.	.	37	39.46	0.84	9.66227e-14
chr12	21295099	C	T	+	exonic	Cpsf3	.	synonymous SNV	Cpsf3:NM_018813:exon5:c.C411T:p.T137T	48	38.62	0.65	6.93518e-12
chr13	83564668	C	T	+	intronic	Mef2c	.	.	.	34	35.53	0.79	1.84816e-11
chr1	59870589	C	T	+	UTR3	Bmpr2	NM_007561:c.*104C>T	.	.	33	36.55	0.79	5.79752e-11
chr6	54042418	C	T	+	intronic	Chn2	.	.	.	27	39.93	0.85	3.39908e-10
chr13	20567219	C	T	+	intronic	Elmo1	.	.	.	51	39.27	0.53	1.24891e-09
chr1	163951651	C	T	+	intronic	Scyl3	.	.	.	28	39.86	0.81	2.02339e-09
chr1	55440725	C	T	+	intronic	Plcl1	.	.	.	31	39.87	0.74	2.54884e-09
chr2	30277895	C	T	+	intronic	Phyhd1	.	.	.	76	39.58	0.37	3.16822e-09
chr1	171464027	C	T	+	UTR3	F11r	NM_172647:c.*933C>T	.	.	71	39.59	0.38	6.13497e-09
chr1	74160545	C	T	+	UTR3	Cxcr2	NM_009909:c.*1117C>T	.	.	32	39.47	0.73	7.59551e-09
chr7	48978863	C	T	+	intronic	Nav2	.	.	.	77	40.09	0.35	8.08476e-09
chr2	3437985	C	T	+	exonic	Dclre1c	.	nonsynonymous SNV	Dclre1c:NM_001302674:exon6:c.C181T:p.R61W, Dclre1c:NM_001110214:exon8:c.C571T:p.R191W, Dclre1c:NM_001302684:exon8:c.C571T:p.R191W, Dclre1c:NM_146114:exon8:c.C571T:p.R191W, Dclre1c:NM_175683:exon8:c.C571T:p.R191W	66	39.55	0.39	1.1755e-08
chrX	159944748	C	T	+	intronic	Sh3kbp1	.	.	.	22	39.09	0.82	1.15323e-07
chr16	24811794	C	T	+	intronic	Lpp	.	.	.	87	38.63	0.28	1.41041e-07
chr7	142489915	C	T	+	exonic	Lsp1	.	nonsynonymous SNV	Lsp1:NM_001136071:exon8:c.C706T:p.P236S, Lsp1:NM_001271508:exon8:c.C682T:p.P228S, Lsp1:NM_001271509:exon8:c.C688T:p.P230S, Lsp1:NM_001271510:exon8:c.C706T:p.P236S, Lsp1:NM_019391:exon8:c.C700T:p.P234S	44	38.41	0.48	2.99054e-07
chr19	3872749	C	T	+	intronic	Chka	.	.	.	21	38.95	0.81	3.59107e-07
chr5	21290315	C	T	+	intronic	Gsap	.	.	.	38	39.34	0.53	4.48875e-07
chr11	80173560	C	T	+	intronic	Adap2	.	.	.	74	39.23	0.3	5.29775e-07
chr10	29230262	C	T	+	UTR3	9330159F19Rik	NM_001162537:c.*2891C>T	.	.	80	36.67	0.28	6.14447e-07
chr11	75203461	C	T	+	intronic	Rtn4rl1	.	.	.	19	38.68	0.84	6.45631e-07
chr10	39545392	C	T	+	intronic	Fyn	.	.	.	42	39.67	0.48	6.75979e-07
chr13	44780838	C	T	+	intronic	Jarid2	.	.	.	100	39.34	0.22	8.70447e-07
chr17	39843283	C	T	missing	ncRNA_exonic	Rn45s	.	.	.	3070	39.13	0.01	1.43469e-06
chr13	97173013	C	T	+	exonic	Gfm2	.	synonymous SNV	Gfm2:NM_001271464:exon18:c.C1896T:p.S632S, Gfm2:NM_001146043:exon19:c.C1977T:p.S659S, Gfm2:NM_001271463:exon19:c.C1977T:p.S659S, Gfm2:NM_001271465:exon19:c.C1971T:p.S657S, Gfm2:NM_177266:exon19:c.C1977T:p.S659S	51	39.02	0.37	3.06613e-06
chr11	29192614	C	T	+	intronic	Smek2	.	.	.	88	38.97	0.23	3.46774e-06
chr18	34862660	C	T	+	exonic	Egr1	.	nonsynonymous SNV	Egr1:NM_007913:exon2:c.C494T:p.P165L	2458	38.58	0.01	5.27395e-06
chr5	146261003	C	T	+	intronic	Cdk8	.	.	.	1615	34.75	0.01	0.000132882
chr11	101752370	C	T	+	exonic	Dhx8	.	nonsynonymous SNV	Dhx8:NM_144831:exon15:c.C2267T:p.A756V	31	38.52	0.55	4.55735e-06
chr4	130934471	C	T	+	exonic	Laptm5	.	nonsynonymous SNV	Laptm5:NM_010686:exon8:c.C707T:p.P236L	1816	39.05	0.01	0.0002529
chr1	60151985	C	T	+	UTR3	Carf	NM_001285463:c.*1298C>T, NM_139150:c.*1298C>T, NM_001285473:c.*1298C>T	.	.	1266	39.56	0.01	0.000891551
chr10	128062503	C	T	+	intronic	Ptges3	.	.	.	46	38.59	0.39	5.85045e-06
chr18	61130838	C	T	+	UTR3	Csf1r	NM_001037859:c.*358C>T	.	.	1314	39.12	0.01	0.00167297
chr19	8836832	C	T	missing	upstream;downstream	Bscl2;Gng3	.	.	.	55	39.25	0.33	8.49632e-06
chr4	107893379	C	T	+	exonic	0610037L13Rik	.	nonsynonymous SNV	0610037L13Rik:NM_028754:exon5:c.C415T:p.R139W	61	39.72	0.3	1.01271e-05
chr14	26638223	C	T	+	UTR5	Arf4	NM_007479:c.-197C>T	.	.	23	37.91	0.65	1.16212e-05
chr1	15819967	C	T	+	intronic	Terf1	.	.	.	753	39.37	0.01	0.0057171
chr3	95556228	C	T	+	UTR3	Ctss	NM_001267695:c.*43C>T, NM_021281:c.*43C>T	.	.	863	39.8	0.01	0.00573548
chr1	44788755	C	T	+	intronic	Gulp1	.	.	.	65	39.03	0.26	2.47078e-05
chr7	35638429	C	T	+	UTR3	Ankrd27	NM_145633:c.*185C>T	.	.	21	39.9	0.67	2.52973e-05
chr1	24765888	C	T	+	UTR3	Lmbrd1	NM_026719:c.*3152C>T, NM_001310483:c.*3152C>T	.	.	1569	39.64	0.01	0.00579095
chr1	58756588	C	T	+	UTR3	Cflar	NM_001293804:c.*2666C>T, NM_001289704:c.*2666C>T, NM_207653:c.*2666C>T, NM_001293805:c.*2666C>T	.	.	730	38.93	0.01	0.0105316
chr18	61130765	C	T	+	UTR3	Csf1r	NM_001037859:c.*285C>T	.	.	985	39.6	0.01	0.0105864
chr11	83648610	G	A	-	exonic	Ccl3	.	synonymous SNV	Ccl3:NM_011337:exon2:c.C147T:p.D49D	2470	39.36	0.01	1.84106e-09
chr7	28379210	G	A	-	UTR5	Zfp36	NM_011756:c.-13C>T	.	.	4789	38.92	0.01	3.76958e-09
chr11	83649298	G	A	-	UTR5	Ccl3	NM_011337:c.-21C>T	.	.	2383	39.51	0.01	1.41899e-06
chr4	136889675	C	T	.	downstream	C1qc	.	.	.	55	39	0.29	4.41555e-05
chr19	40741810	C	T	.	downstream	Entpd1	.	.	.	36	38.67	0.42	5.04706e-05
chr13	20382269	C	T	+	intronic	Elmo1	.	.	.	62	39.53	0.26	5.12305e-05
chr18	32201076	C	T	+	intronic	Map3k2	.	.	.	26	39	0.54	5.77559e-05
chr7	142376492	G	A	-	UTR3	Ctsd	NM_009983:c.*79C>T	.	.	1095	39.22	0.01	0.000248671
chr12	3809909	C	T	+	intronic	Dnmt3a	.	.	.	87	39.46	0.18	7.01244e-05
chr3	57834058	C	T	+	UTR3	Rnf13	NM_001113413:c.*208C>T, NM_001304454:c.*208C>T	.	.	88	40.36	0.18	7.07192e-05
chr18	68196898	C	T	+	intronic	Ldlrad4	.	.	.	99	39.62	0.16	7.66539e-05
chr12	8724646	C	T	+	intronic	Pum2	.	.	.	47	40.19	0.32	8.02503e-05
chr4	136890439	G	A	-	exonic	C1qc	.	synonymous SNV	C1qc:NM_007574:exon3:c.C345T:p.Y115Y	1040	38.06	0.01	0.000470016
chr4	95051445	G	A	-	UTR5	Jun	NM_010591:c.-174C>T	.	.	1219	39.66	0.01	0.000472671
chr18	35791265	C	T	+	intronic	Ube2d2a	.	.	.	16	38.31	0.75	8.54412e-05
chr11	23369346	C	T	+	intronic	Usp34	.	.	.	53	40.21	0.28	9.38604e-05
chr7	19306228	G	A	-	intronic	Fosb	.	.	.	914	39.52	0.01	0.00088247
chr4	97784700	C	T	+	intronic	Nfia	.	.	.	13	36.62	0.85	0.00010634
chr7	142376859	G	A	-	exonic	Ctsd	.	synonymous SNV	Ctsd:NM_009983:exon8:c.C1039T:p.L347L	2289	38.79	0.01	0.00090224
chr7	19302880	G	A	-	UTR3	Fosb	NM_008036:c.*1961C>T	.	.	1166	39.4	0.01	0.00166839
chr19	5800815	G	A	-	ncRNA_exonic	Malat1	.	.	.	2351	39.68	0.01	0.0016888
chr4	109030467	C	T	+	intronic	Nrd1	.	.	.	18	39.28	0.67	0.000148313
chr6	54094660	C	T	+	intronic	Chn2	.	.	.	43	39.63	0.33	0.00016167
chr1	13344745	G	A	-	intronic	Ncoa2	.	.	.	878	38.55	0.01	0.00309169
chr19	5801909	G	A	-	ncRNA_exonic	Malat1	.	.	.	2094	39.53	0.01	0.0031393
chr7	142377349	G	A	-	exonic	Ctsd	.	stopgain	Ctsd:NM_009983:exon6:c.C805T:p.Q269X	1131	39.7	0.01	0.00576473
chr7	128116245	C	T	+	exonic	Itgam	.	nonsynonymous SNV	Itgam:NM_001082960:exon27:c.C3110T:p.P1037L,Itgam:NM_008401:exon27:c.C3107T:p.P1036L	54	38.8	0.26	0.000210011
chr4	95049672	G	A	-	UTR3	Jun	NM_010591:c.*595C>T	.	.	1210	39.27	0.01	0.00577089
chr1	4909934	G	A	-	UTR3	Rgs20	NM_001290372:c.*540C>T, NM_021374:c.*540C>T, NM_001177795:c.*540C>T	.	.	1039	38.24	0.01	0.0105942
chr2	122152826	C	T	+	UTR3	B2m	NM_009735:c.*191C>T	.	.	986	39.76	0.02	6.80168e-07
chr17	83396723	C	T	+	intronic	Eml4	.	.	.	70	39.74	0.2	0.00026059
chr11	94115440	C	T	+	intronic	Spag9	.	.	.	16	32.06	0.69	0.000317583
chr5	137759080	C	T	+	exonic	Tsc22d4	.	nonsynonymous SNV	Tsc22d4:NM_023910:exon5:c.C968T:p.S323F	16	38.94	0.69	0.000317583
chr3	98148192	C	T	+	UTR3	Notch2	NM_010928:c.*748C>T	.	.	12	38.58	0.83	0.000322097
chr18	61130167	C	T	+	exonic	Csf1r	.	synonymous SNV	Csf1r:NM_001037859:exon21:c.C2712T:p.I904I	769	39.62	0.02	3.48628e-05
chr1	143749613	C	T	+	UTR3	Glrx2	NM_001038593:c.*2974C>T, NM_001038592:c.*2974C>T, NM_023505:c.*2974C>T, NM_001038594:c.*2974C>T	.	.	1108	38.87	0.02	6.85909e-05
chr10	122565901	C	T	missing	ncRNA_exonic	A130077B15Rik	.	.	.	1016	39.37	0.02	0.000130308
chr2	128795952	C	T	+	intronic	Mertk	.	.	.	70	39.41	0.19	0.000540103
chr11	115188054	C	T	+	intronic	Tmem104	.	.	.	83	39.41	0.16	0.000591022
chr9	106223942	C	T	+	exonic	Tlr9	.	nonsynonymous SNV	Tlr9:NM_031178:exon2:c.C431T:p.S144F	91	39.49	0.14	0.000616124
chr1	91266979	C	T	+	intronic	Ube2f	.	.	.	20	38.15	0.55	0.000623816
chr11	106788842	C	T	.	upstream	Cep95,Ddx5	.	.	.	100	37	0.13	0.000640148
chr16	33468152	C	T	+	exonic	Zfp148	.	synonymous SNV	Zfp148:NM_011749:exon7:c.C636T:p.Y212Y	14	39.43	0.71	0.000669548
chr2	167425809	C	T	+	intronic	Slc9a8	.	.	.	40	39.15	0.3	0.000747319
chr11	59544937	C	T	+	intronic	Nlrp3	.	.	.	22	37.18	0.5	0.000766507
chr5	122660507	C	T	+	intronic	P2rx7	.	.	.	22	39.91	0.5	0.000766507
chr7	128103785	C	T	+	intronic	Itgam	.	.	.	22	38.95	0.5	0.000766507
chr13	5863363	C	T	+	intronic	Klf6	.	.	.	44	39.61	0.27	0.000816156
chr4	8554411	C	T	+	intronic	Rab2a	.	.	.	15	39.07	0.67	0.000849575
chr18	61130710	C	T	+	UTR3	Csf1r	NM_001037859:c.*230C>T	.	.	710	39.59	0.02	0.000461677
chr9	64823109	C	T	+	intronic	Dennd4a	.	.	.	24	37.21	0.46	0.000898707
chr1	172506893	C	T	+	UTR3	Tagln2	NM_178598:c.*185C>T	.	.	455	38.69	0.02	0.00301648
chr1	180115367	C	T	+	intronic	Cdc42bpa	.	.	.	513	39.68	0.02	0.00303353
chr1	173631020	C	T	+	UTR5	Pyhin1	NM_175026:c.-6286C>T	.	.	54	37.96	0.24	0.000916569
chr1	167848019	C	T	+	UTR3	Lmx1a	NM_033652:c.*1258C>T	.	.	12	38.92	0.82	0.000952608
chr7	49128176	C	T	+	intronic	Nav2	.	.	.	11	38	0.82	0.000952608
chr1	171464209	C	T	+	UTR3	F11r	NM_172647:c.*1115C>T	.	.	57	39.26	0.21	0.000986819
chr1	52159316	C	T	+	UTR3	Stat1	NM_001205314:c.*19C>T, NM_009283:c.*19C>T, NM_001205313:c.*19C>T	.	.	16	38.81	0.62	0.00102691
chr12	82189430	C	T	+	intronic	Sipa1l1	.	.	.	27	39.7	0.41	0.00107697
chr1	167331672	C	T	+	UTR3	Tmco1	NM_001039483:c.*1407C>T	.	.	548	38.2	0.02	0.00304243
chr10	30195496	C	T	.	downstream	Cenpw	.	.	.	12	39.42	0.75	0.00137973
chr11	79579740	C	T	+	UTR3	Nf1	NM_010897:c.*1344C>T	.	.	12	39.92	0.75	0.00137973
chr1	167331650	C	T	+	UTR3	Tmco1	NM_001039483:c.*1385C>T	.	.	555	38.25	0.02	0.00304407
chr1	11601096	C	T	+	UTR3	A830018L16Rik	NM_001160371:c.*4112C>T, NM_001160370:c.*4762C>T	.	.	401	37.88	0.02	0.010361
chr9	64817659	C	T	+	intronic	Dennd4a	.	.	.	577	39.38	0.02	0.0104768
chr1	191180445	G	A	-	intronic	Atf3	.	.	.	2556	39.68	0.02	4.65841e-15
chr4	95051669	G	A	-	UTR5	Jun	NM_010591:c.-398C>T	.	.	1109	37.72	0.02	2.59884e-06
chr1	13344751	G	A	-	intronic	Ncoa2	.	.	.	973	38.65	0.02	6.80657e-05
chr1	191179205	G	A	-	intronic	Atf3	.	.	.	732	39.49	0.02	0.000127652
chr17	5042848	C	T	+	intronic	Arid1b	.	.	.	20	40.05	0.5	0.00167103
chr8	117293523	C	T	+	intronic	Cmip	.	.	.	20	38.35	0.5	0.00167103
chr1	155098058	G	A	-	UTR3	Ier5	NM_010500:c.*446C>T	.	.	906	38.73	0.02	0.000246483
chr8	70304683	C	T	+	exonic	Cope	.	nonsynonymous SNV	Cope:NM_021538:exon2:c.C176T:p.A59V	13	39.46	0.69	0.00180374
chr4	126043643	C	T	+	exonic	Csf3r	.	synonymous SNV	Csf3r:NM_001252651:exon15:c.C1995T:p.S665S, Csf3r:NM_007782:exon17:c.C2319T:p.S773S	49	36.9	0.22	0.00187108
chr1	152824787	C	T	+	intronic	Ncf2	.	.	.	64	40.03	0.17	0.00214424
chr6	42351598	C	T	+	exonic	Zyx	.	nonsynonymous SNV	Zyx:NM_001289618:exon4:c.C535T:p.P179S, Zyx:NM_001289619:exon4:c.C535T:p.P179S, Zyx:NM_001289617:exon5:c.C628T:p.P210S, Zyx:NM_011777:exon5:c.C628T:p.P210S	14	39	0.64	0.00221205
chr13	20592881	C	T	+	intronic	Elmo1	.	.	.	70	39.14	0.16	0.00222429
chr12	8342966	C	T	+	UTR3	Hs1bp3	NM_021429:c.*879C>T	.	.	85	38.14	0.13	0.00237918
chr1	72427595	G	A	-	UTR3	March4	NM_001045533:c.*1047C>T	.	.	681	38.32	0.02	0.000460525
chr1	167331724	C	T	+	UTR3	Tmco1	NM_001039483:c.*1459C>T	.	.	28	38.21	0.37	0.00251578
chr1	130696173	G	A	-	UTR3	Pfkfb2	NM_008825:c.*1712C>T	.	.	460	38.39	0.02	0.00562638
chr7	28378123	G	A	-	exonic	Zfp36	.	nonsynonymous SNV	Zfp36:NM_011756:exon2:c.C395T:p.P132L	630	39.33	0.02	0.00568968
chr1	34189374	C	T	+	exonic	Dst	.	nonsynonymous SNV	Dst:NM_134448:exon36:c.C6047T:p.A2016V, Dst:NM_001276764:exon39:c.C6581T:p.A2194V	15	39.73	0.6	0.0025987
chr1	180960260	C	T	+	intronic	Tmem63a	.	.	.	10	35.2	0.8	0.00273875
chr14	21783758	C	T	+	exonic	Samd8	.	nonsynonymous SNV	Samd8:NM_026283:exon4:c.C943T:p.L315F	10	38.1	0.8	0.00273875
chr7	49375577	C	T	+	intronic	Nav2	.	.	.	10	39.2	0.8	0.00273875
chr2	122152742	C	T	+	UTR3	B2m	NM_009735:c.*107C>T	.	.	1083	39.59	0.03	1.61382e-09
chr2	122152682	C	T	+	UTR3	B2m	NM_009735:c.*47C>T	.	.	1064	39.84	0.03	2.4102e-08
chr2	122152871	C	T	+	UTR3	B2m	NM_009735:c.*236C>T	.	.	498	39.87	0.03	0.000123272
chr1	153763960	C	T	+	UTR3	Rnasel	NM_011882:c.*1670C>T	.	.	429	37.76	0.03	0.000845974
chr1	167331646	C	T	+	UTR3	Tmco1	NM_001039483:c.*1381C>T	.	.	473	38.33	0.03	0.000852174
chr17	75455103	C	T	+	intronic	Rasgrp3	.	.	.	16	39.44	0.56	0.00296142
chr3	90092230	C	T	+	intronic	Tpm3	.	.	.	16	39.38	0.56	0.00296142
chr1	172370918	C	T	+	UTR3	Kcnj10	NM_001039484:c.*858C>T	.	.	398	38.4	0.03	0.0015917
chr19	12464494	C	T	+	UTR3	Mpeg1	NM_010821:c.*1152C>T	.	.	327	39	0.03	0.002956
chr1	4845750	C	T	+	UTR3	Lypla1	NM_008866:c.*734C>T	.	.	341	39.85	0.03	0.00296479
chr15	3279227	C	T	+	exonic	Sepp1	.	unknown	UNKNOWN	434	39.18	0.03	0.00300897
chr1	61768845	C	T	+	intronic	Pard3b	.	.	.	379	38.53	0.03	0.00557821
chr19	12464689	C	T	+	UTR3	Mpeg1	NM_010821:c.*1347C>T	.	.	307	38.82	0.03	0.0102453
chr18	61125729	C	T	+	exonic	Csf1r	.	synonymous SNV	Csf1r:NM_001037859:exon15:c.C2019T:p.L673L	333	39.55	0.03	0.0102838
chr7	19303092	G	A	-	UTR3	Fosb	NM_008036:c.*1749C>T	.	.	1426	38.2	0.03	5.73948e-11
chr1	90949969	C	T	+	UTR3	Mlph	NM_053015:c.*1360C>T	.	.	34	38.26	0.29	0.00309477
chr1	90950011	C	T	+	UTR3	Mlph	NM_053015:c.*1402C>T	.	.	37	38.24	0.29	0.0031622
chr1	13344743	G	A	-	intronic	Ncoa2	.	.	.	842	38.53	0.03	4.51682e-08
chr9	32535685	G	A	-	intronic	Fli1	.	.	.	942	39.17	0.03	4.62269e-08
chr2	128836176	C	T	+	intronic	Tmem87b	.	.	.	40	40.08	0.25	0.0034567
chr1	135156087	C	T	+	UTR3	Arl8a	NM_026823:c.*816C>T	.	.	19	39.47	0.5	0.00361513
chr17	33935791	C	T	+	exonic	Rgl2	.	nonsynonymous SNV	Rgl2:NM_009059:exon16:c.C1768T:p.P590S	18	38.5	0.5	0.00361513
chr6	108843058	C	T	+	exonic	Edem1	.	nonsynonymous SNV	Edem1:NM_138677:exon4:c.C803T:p.P268L	11	36.64	0.73	0.0037594
chr1	171346472	C	T	+	intronic	Pfdn2	.	.	.	53	39.89	0.19	0.00399172
chr13	41912553	C	T	missing	ncRNA_exonic	Gm10790	.	.	.	53	39.83	0.19	0.00399172
chr1	90949927	C	T	+	UTR3	Mlph	NM_053015:c.*1318C>T	.	.	55	38.16	0.19	0.00402331
chr15	6580795	C	T	+	exonic	Fyb	.	nonsynonymous SNV	Fyb:NM_001278269:exon1:c.C848T:p.T283I, Fyb:NM_011815:exon1:c.C848T:p.T283I	54	39.52	0.19	0.00402331
chr10	77565546	C	T	+	UTR3	Itgb2	NM_008404:c.*306C>T	.	.	56	39.8	0.18	0.00408341
chr9	65319210	C	T	+	intronic	Clpx	.	.	.	57	38.95	0.18	0.00411203
chr4	155558398	C	T	+	UTR3	Gnb1	NM_008142:c.*940C>T, NM_001160017:c.*937C>T, NM_001160016:c.*937C>T	.	.	63	38.98	0.16	0.00426624
chr5	20609023	C	T	+	intronic	Magi2	.	.	.	63	38.62	0.16	0.00426624
chr19	34233559	C	T	+	intronic	Stambpl1	.	.	.	64	38.38	0.16	0.00428935
chr11	23722294	C	T	+	intronic	Pus10	.	.	.	66	39.71	0.15	0.00433364
chr9	47741151	C	T	+	intronic	Cadm1	.	.	.	66	39.88	0.15	0.00433364
chr11	86741478	C	T	+	ncRNA_intronic	Mir8115	.	.	.	21	39.71	0.43	0.00443459
chr4	115775516	C	T	+	UTR3	Efcab14	NM_172698:c.*313C>T	.	.	21	38.48	0.43	0.00443459
chr11	55394700	G	A	-	UTR3	Sparc	NM_009242:c.*885C>T, NM_001290817:c.*885C>T	.	.	800	37.6	0.03	8.78135e-08
chr1	13344747	G	A	-	intronic	Ncoa2	.	.	.	917	38.53	0.03	6.73441e-07
chr1	72427597	G	A	-	UTR3	March4	NM_001045533:c.*1045C>T	.	.	671	38.34	0.03	9.20965e-06
chr1	72427599	G	A	-	UTR3	March4	NM_001045533:c.*1043C>T	.	.	654	38.31	0.03	3.43018e-05
chr4	95050858	G	A	-	exonic	Jun	.	synonymous SNV	Jun:NM_010591:exon1:c.C414T:p.S138S	539	38.01	0.03	0.000453434
chr11	105752332	C	T	+	intronic	Tanc2	.	.	.	25	39.16	0.36	0.00529027
chr9	120049669	G	A	-	UTR3	Cx3cr1	NM_009987:c.*1601C>T	.	.	345	39.47	0.03	0.00157409
chr1	153478507	G	A	-	intronic	Dhx9	.	.	.	383	39.38	0.03	0.00158626
chr8	83173123	C	T	+	intronic	Tbc1d9	.	.	.	13	38.46	0.62	0.00558352
chr5	113818818	G	A	-	UTR3	Selplg	NM_009151:c.*172C>T	.	.	381	39.71	0.03	0.00298639
chr10	5021797	G	A	-	UTR3	Syne1	NM_001079686:c.*210C>T, NM_022027:c.*210C>T	.	.	396	39.84	0.03	0.00299294
chr1	159331887	C	T	+	intronic	Rfwd2	.	.	.	30	39.93	0.3	0.00609146
chr1	65231493	C	T	+	intronic	Pikfyve	.	.	.	32	40.47	0.28	0.00635145
chr10	127745398	C	T	+	UTR3	Zbtb39	NM_198035:c.*1701C>T	.	.	14	39.43	0.57	0.00637681
chr4	47398991	C	T	+	intronic	Tgfbr1	.	.	.	35	39.29	0.26	0.00669224
chr7	110236397	C	T	+	intronic	Swap70	.	.	.	35	38.74	0.26	0.00669224
chr13	94200552	C	T	.	downstream	Scamp1	.	.	.	38	39.87	0.24	0.0069848
chr1	193177025	C	T	+	UTR3	A130010J15Rik	NM_001160360:c.*1892C>T, NM_181048:c.*1892C>T, NM_001160359:c.*1892C>T	.	.	17	38.18	0.53	0.00709645
chr1	85213616	C	T	+	UTR3	Gm7609	NM_001081746:c.*76C>T	.	.	44	40.02	0.2	0.0074605
chr5	112307689	C	T	+	exonic	Tpst2	.	synonymous SNV	Tpst2:NM_009419:exon3:c.C93T:p.A31A	16	39.44	0.5	0.00774935
chr1	90949918	C	T	+	UTR3	Mlph	NM_053015:c.*1309C>T	.	.	61	39.41	0.15	0.00832979
chr11	54642761	C	T	+	exonic	Rapgef6	.	nonsynonymous SNV	Rapgef6:NM_001252497:exon11:c.C1450T:p.H484Y,Rapgef6:NM_001252494:exon16:c.C1891T:p.H631Y,Rapgef6:NM_001252496:exon16:c.C1891T:p.H631Y,Rapgef6:NM_175258:exon16:c.C1891T:p.H631Y	17	39.82	0.47	0.0083426
chr8	81885558	C	T	+	intronic	Inpp4b	.	.	.	17	40.41	0.47	0.0083426
chr7	75750641	C	T	+	UTR3	Akap13	NM_029332:c.*18C>T	.	.	64	38.16	0.14	0.00843775
chr1	85682778	C	T	+	UTR3	Sp100	NM_001313714:c.*503C>T	.	.	68	37.75	0.13	0.00856757
chr18	76265406	C	T	+	intronic	Smad2	.	.	.	18	39.17	0.44	0.00888289
chr4	115838813	C	T	.	upstream	Mknk1	.	.	.	82	39.96	0.11	0.008926
chr9	70587611	C	T	+	intronic	Sltm	.	.	.	83	40	0.11	0.00894714
chr1	93366846	C	T	+	UTR3	Ppp1r7	NM_023200:c.*1780C>T	.	.	96	38.74	0.1	0.00915099
chr4	135270710	G	A	-	intronic	Clic4	.	.	.	357	39.55	0.03	0.00556187
chr7	19308868	G	A	-	intronic	Fosb	.	.	.	267	39.31	0.03	0.0101716
chrX	103469325	G	A	-	ncRNA_exonic	Xist	.	.	.	276	39.73	0.03	0.01019
chr9	120050085	G	A	-	UTR3	Cx3cr1	NM_009987:c.*1185C>T	.	.	324	39.07	0.03	0.0102712
chr18	34862832	C	T	+	exonic	Egr1	.	synonymous SNV	Egr1:NM_007913:exon2:c.C666T:p.A222A	1218	38.97	0.04	8.95602e-13
chr10	29230258	C	T	+	UTR3	9330159F19Rik	NM_001162537:c.*2887C>T	.	.	20	39.05	0.4	0.00982801
chr10	80006087	C	T	+	exonic	Abca7	.	nonsynonymous SNV	Abca7:NM_013850:exon21:c.C3053T:p.S1018F	20	38.75	0.4	0.00982801
chr3	88170712	C	T	+	UTR3	Mef2d	NM_001310587:c.*2069C>T, NM_001310593:c.*2069C>T, NM_133665:c.*2069C>T	.	.	20	38.15	0.4	0.00982801
chr4	130913399	C	T	+	exonic	Laptm5	.	stopgain	Laptm5:NM_010686:exon1:c.C52T:p.R18X	858	39.14	0.04	3.85395e-10
chr2	79647217	C	T	+	intronic	Ssfa2	.	.	.	347	38.88	0.04	0.000434855
chr1	40500185	C	T	+	UTR3	Il18r1	NM_008365:c.*1495C>T	.	.	323	38.39	0.04	0.00156425
chr1	53301445	C	T	+	intronic	Ormdl1	.	.	.	259	38.05	0.04	0.00289698
chr10	14123147	C	T	+	intronic	Hivep2	.	.	.	230	40.06	0.04	0.00540052
chr1	89455253	C	T	+	UTR5	Agap1	NM_001037136:c.-177C>T, NM_178119:c.-177C>T	.	.	208	38.8	0.04	0.0100083
chr10	4452406	C	T	+	intronic	Armt1	.	.	.	212	37.47	0.04	0.010022
chr10	122565900	G	A	missing	ncRNA_exonic	A130077B15Rik	.	.	.	948	39.45	0.04	2.55218e-11
chr14	102978865	G	A	-	UTR3	Kctd12	NM_177715:c.*2592C>T	.	.	485	39.84	0.04	6.38474e-05
chr1	191178306	G	A	-	intronic	Atf3	.	.	.	244	38.38	0.04	0.0054264
chr10	19009400	G	A	-	intronic	Tnfaip3	.	.	.	278	39.38	0.04	0.00547857
chr17	10211490	G	A	-	UTR3	Qk	NM_021881:c.*3941C>T, NM_001159516:c.*2679C>T	.	.	278	39.51	0.04	0.00547857
chr7	19304982	G	A	-	exonic	Fosb	.	synonymous SNV	Fosb:NM_008036:exon4:c.C876T:p.P292P	247	39.22	0.04	0.0101259
chr1	61768849	C	T	+	intronic	Pard3b	.	.	.	368	38.43	0.05	1.61485e-05
chr15	74958828	C	T	+	UTR3	Ly6e	NM_001164039:c.*115C>T, NM_001164038:c.*115C>T, NM_001164037:c.*115C>T, NM_008529:c.*115C>T, NM_001164036:c.*115C>T, NM_001164040:c.*115C>T	.	.	330	38.72	0.05	0.000116514
chr4	58966631	G	A	-	UTR3	Ptgr1	NM_025968:c.*22C>T	.	.	67	39.16	0.88	6.04747e-28
chr11	8599522	G	A	-	intronic	Tns3	.	.	.	84	38.74	0.73	3.04312e-25
chr7	128113064	C	T	+	exonic	Itgam	.	nonsynonymous SNV	Itgam:NM_001082960:exon20:c.C2474T:p.S825F, Itgam:NM_008401:exon20:c.C2471T:p.S824F	227	39.25	0.05	0.00150642
chr11	80433019	C	T	+	intronic	Psmd11	.	.	.	173	38.54	0.05	0.00985613
chr17	39845719	G	A	missing	ncRNA_exonic	Rn45s	.	.	.	504	36.82	0.05	1.5354e-07
chr10	53969727	G	A	-	intronic	Man1a	.	.	.	93	38.56	0.56	3.33342e-19
chr10	14716092	G	A	missing	ncRNA_intronic	1700016L04Rik	.	.	.	264	37.77	0.05	0.001532
chr7	118119245	G	A	-	UTR3	Arl6ip1	NM_019419:c.*1047C>T	.	.	97	39.42	0.46	1.03535e-15
chr8	70701104	G	A	.	downstream	Jund	.	.	.	208	38.86	0.05	0.00283491
chr13	103891113	G	A	-	intronic	Erbb2ip	.	.	.	85	38.54	0.51	2.47862e-15
chr11	120579327	G	A	-	exonic	Arhgdia	.	synonymous SNV	Arhgdia:NM_133796:exon6:c.C519T:p.G173G	239	39.68	0.05	0.00287777
chr1	66839350	G	A	-	intronic	Acadl	.	.	.	35	39.63	0.89	2.11302e-14
chr13	98799881	G	A	-	intronic	Fcho2	.	.	.	75	39.37	0.52	5.62863e-14
chr9	57545370	G	A	-	exonic	Mpi	.	nonsynonymous SNV	Mpi:NM_025837:exon7:c.C878T:p.T293I	51	40.04	0.67	2.98095e-13
chr15	64020605	G	A	-	intronic	Fam49b	.	.	.	32	37.78	0.88	8.32132e-13
chr4	46506589	G	A	-	UTR3	Trim14	NM_029077:c.*303C>T	.	.	80	39.25	0.44	5.59051e-12
chr13	43789447	C	T	+	intronic	Cd83	.	.	.	340	39.85	0.06	4.10404e-06
chr2	174345263	C	T	+	exonic	Gnas	.	synonymous SNV	Gnas:NM_001077507:exon7:c.C2796T:p.I932I, Gnas:NM_001077510:exon7:c.C579T:p.I193I, Gnas:NM_010309:exon8:c.C2838T:p.I946I, Gnas:NM_201616:exon8:c.C621T:p.I207I, Gnas:NM_001310083:exon9:c.C621T:p.I207I	311	39.5	0.06	7.8838e-06
chr15	99405748	C	T	+	exonic	Tmbim6	.	synonymous SNV	Tmbim6:NM_001171035:exon5:c.C318T:p.C106C, Tmbim6:NM_026669:exon5:c.C318T:p.C106C, Tmbim6:NM_001171034:exon6:c.C318T:p.C106C, Tmbim6:NM_001171036:exon6:c.C318T:p.C106C	319	39.24	0.06	3.05887e-05
chr17	42827960	G	A	-	intronic	Cd2ap	.	.	.	48	39.77	0.58	2.6497e-10
chr7	99673278	G	A	-	intronic	Slco2b1	.	.	.	67	39.73	0.45	2.78346e-10
chr7	67234188	G	A	-	UTR3	Mef2a	NM_001291196:c.*680C>T, NM_001291195:c.*680C>T, NM_001033713:c.*680C>T, NM_001291191:c.*680C>T, NM_001291192:c.*680C>T	.	.	62	39.98	0.47	4.95303e-10
chr11	69073563	C	T	.	downstream	Tmem107	.	.	.	186	39.74	0.06	0.00146369
chr11	75460922	G	A	.	upstream	Mir22hg	.	.	.	26	40.12	0.85	1.10891e-09
chr4	155555069	C	T	+	exonic	Gnb1	.	synonymous SNV	Gnb1:NM_001160017:exon9:c.C754T:p.L252L, Gnb1:NM_001160016:exon10:c.C754T:p.L252L, Gnb1:NM_008142:exon10:c.C754T:p.L252L	209	39.2	0.06	0.00148964
chr17	33582332	C	T	+	exonic	Myo1f	.	nonsynonymous SNV	Myo1f:NM_053214:exon10:c.C997T:p.R333C	179	38.69	0.06	0.00278184
chr15	84342656	C	T	+	UTR3	Parvg	NM_022321:c.*1208C>T, NM_001162500:c.*1208C>T	.	.	182	39.21	0.06	0.00278808
chr15	3279914	C	T	+	UTR3	Sepp1	NM_001042613:c.*204C>T, NM_001042614:c.*204C>T, NM_009155:c.*204C>T	.	.	199	39.85	0.06	0.00282004
chr12	67662656	C	T	missing	ncRNA_exonic	Gm17821	.	.	.	175	39.43	0.06	0.00525638
chr4	40815325	G	A	-	intronic	B4galt1	.	.	.	67	39.13	0.37	3.078e-08
chrX	103481380	C	T	+	ncRNA_exonic	Tsix,Xist	.	.	.	179	38.96	0.06	0.00527283
chr1	135144890	C	T	+	UTR3	Ptpn7	NM_177081:c.*1636C>T	.	.	149	39.64	0.06	0.00971407
chr18	10010061	G	A	-	exonic	Usp14	.	nonsynonymous SNV	Usp14:NM_001038589:exon6:c.C380T:p.S127F, Usp14:NM_021522:exon7:c.C485T:p.S162F	24	40.25	0.79	6.15883e-08
chr16	45382514	G	A	-	UTR3	Cd200	NM_010818:c.*945C>T	.	.	23	33.43	0.86	6.29847e-08
chr1	62638321	C	T	+	UTR3	Pard3b	NM_001081050:c.*398C>T	.	.	158	37.99	0.06	0.00977845
chr1	173599127	G	A	-	UTR5	Pydc4	NM_001177349:c.-3830C>T, NM_001177350:c.-3830C>T	.	.	184	38.42	0.06	0.00279214
chr5	113830368	G	A	-	UTR5	Selplg	NM_009151:c.-10125C>T	.	.	155	39.09	0.06	0.00518447
chr9	41148962	G	A	-	intronic	Ubash3b	.	.	.	26	36	0.73	1.3757e-07
chr1	173599129	G	A	-	UTR5	Pydc4	NM_001177349:c.-3832C>T, NM_001177350:c.-3832C>T	.	.	172	38.32	0.06	0.00524254
chr19	12464503	C	T	+	UTR3	Mpeg1	NM_010821:c.*1161C>T	.	.	341	39.56	0.07	2.63888e-07
chr10	54042270	G	A	-	intronic	Man1a	.	.	.	20	36.95	0.85	2.02769e-07
chr1	172370914	C	T	+	UTR3	Kcnj10	NM_001039484:c.*854C>T	.	.	309	37.98	0.07	2.00315e-06
chr14	19817205	G	A	-	intronic	2700060E02Rik	.	.	.	41	39.46	0.51	2.21913e-07
chr10	41530549	C	T	+	UTR3	Cd164	NM_016898:c.*1708C>T	.	.	233	39.09	0.07	0.000108535
chr6	31115148	G	A	-	ncRNA_intronic	Lincpint	.	.	.	18	39.44	0.89	3.22419e-07
chr1	131436682	G	A	-	exonic	Srgap2	.	stopgain	Srgap2:NM_001081011:exon3:c.C253T:p.Q85X	61	39.59	0.36	3.39117e-07
chr1	172506875	C	T	+	UTR3	Tagln2	NM_178598:c.*167C>T	.	.	207	38.43	0.07	0.000206049
chr15	6798824	C	T	+	UTR3	Rictor	NM_030168:c.*2588C>T	.	.	167	39.31	0.07	0.00143713
chr10	67204673	C	T	+	intronic	Jmjd1c	.	.	.	125	39.4	0.07	0.00953698
chr17	35050471	C	T	+	exonic	Clic1	.	synonymous SNV	Clic1:NM_033444:exon1:c.C24T:p.V8V	137	37.45	0.07	0.00962448
chr2	36252737	G	A	.	downstream	Ptgs1	.	.	.	46	40.2	0.43	9.25467e-07
chr3	34065534	G	A	-	intronic	Dnajc19,Fxr1	.	.	.	21	37.86	0.76	1.70153e-06
chr1	130696185	G	A	-	UTR3	Pfkfb2	NM_008825:c.*1700C>T	.	.	391	38.57	0.07	7.01409e-08
chr19	5147176	G	A	-	exonic	Pacs1	.	nonsynonymous SNV	Pacs1:NM_153129:exon11:c.C1319T:p.S440F	18	39.67	0.83	2.03082e-06
chr11	53836838	G	A	-	ncRNA_intronic	Gm12216	.	.	.	344	39.62	0.07	2.64898e-07
chr1	36703908	G	A	-	intronic	Actr1b	.	.	.	28	39.5	0.61	2.89364e-06
chr16	16104696	G	A	-	intronic	Spidr	.	.	.	50	38.96	0.38	2.92439e-06
chr1	105278743	G	A	-	UTR3	Rnf152	NM_178779:c.*5476C>T, NM_001160368:c.*5476C>T	.	.	231	38.4	0.07	5.52333e-05
chr16	92747950	G	A	-	intronic	Runx1	.	.	.	30	37.43	0.57	3.97748e-06
chr13	97195606	G	A	-	intronic	Hexb	.	.	.	46	40.22	0.39	5.85045e-06
chr16	4098814	G	A	-	intronic	Crebbp	.	.	.	49	39.8	0.37	6.75348e-06
chr14	54724817	G	A	-	exonic	Slc7a8	.	synonymous SNV	Slc7a8:NM_016972:exon10:c.C1359T:p.A453A	189	39.32	0.07	0.000393184
chr16	76345719	G	A	-	intronic	Nrip1	.	.	.	28	39.46	0.57	8.91128e-06
chr17	10292662	G	A	-	intronic	Qk	.	.	.	57	37.47	0.32	9.05334e-06
chr9	32448975	G	A	-	intronic	Fli1	.	.	.	207	39.8	0.07	0.000400935
chr17	30244053	G	A	-	intronic	Btbd9	.	.	.	29	39	0.55	1.02251e-05
chr15	83377262	G	A	-	UTR3	Pacsin2	NM_011862:c.*356C>T, NM_001159510:c.*356C>T, NM_001159509:c.*356C>T	.	.	15	40	0.87	1.09336e-05
chr2	60106741	G	A	-	intronic	Baz2b	.	.	.	15	37.87	0.87	1.09336e-05
chr8	40995082	G	A	-	intronic	Mtus1	.	.	.	15	35.53	0.87	1.09336e-05
chr15	76596036	G	A	-	exonic	Cpsf1	.	synonymous SNV	Cpsf1:NM_001164173:exon36:c.C4251T:p.A1417A, Cpsf1:NM_053193:exon36:c.C4251T:p.A1417A	24	38	0.62	1.42429e-05
chr3	89342305	G	A	-	exonic	Adam15	.	synonymous SNV	Adam15:NM_001037722:exon17:c.C2055T:p.C685C, Adam15:NM_009614:exon17:c.C2055T:p.C685C	149	39.8	0.07	0.00515806
chr3	103744497	G	A	-	intronic	Hipk1	.	.	.	20	37.65	0.7	1.96569e-05
chr10	91121160	G	A	-	intronic	Slc25a3	.	.	.	60	37.15	0.29	2.17096e-05
chr13	107880923	G	A	-	intronic	Zswim6	.	.	.	66	39.62	0.26	2.51792e-05
chr8	70753945	G	A	.	upstream	Rab3a	.	.	.	77	38.96	0.22	2.9878e-05
chr1	173599131	G	A	-	UTR5	Pydc4	NM_001177349:c.-3834C>T, NM_001177350:c.-3834C>T	.	.	153	38.07	0.07	0.0051626
chr2	166661469	G	A	-	intronic	Prex1	.	.	.	14	37.71	0.86	3.43997e-05
chr9	32448562	G	A	-	intronic	Fli1	.	.	.	14	40.5	0.86	3.43997e-05
chr10	62559380	G	A	-	exonic	Kif1bp	.	synonymous SNV	Kif1bp:NM_028197:exon7:c.C1482T:p.P494P	24	39	0.58	4.42508e-05
chr13	48880546	G	A	-	UTR3	Fam120a	NM_001033268:c.*250C>T	.	.	25	38.68	0.56	5.09607e-05
chrX	103480167	G	A	-	ncRNA_exonic	Xist	.	.	.	123	39.76	0.07	0.00951782
chr11	20217317	G	A	missing	intronic	Rab1	.	.	.	15	39.53	0.8	5.78658e-05
chr6	31120393	G	A	-	ncRNA_intronic	Lincpint	.	.	.	75	39.77	0.21	6.21213e-05
chr16	58516308	G	A	-	intronic	St3gal6	.	.	.	126	38.94	0.07	0.00954635
chr1	172506901	C	T	+	UTR3	Tagln2	NM_178598:c.*193C>T	.	.	460	38.68	0.08	2.8522e-10
chr2	75676957	G	A	-	exonic	Nfe2l2	.	synonymous SNV	Nfe2l2:NM_010902:exon5:c.C798T:p.P266P	43	37.93	0.35	7.01492e-05
chr17	25884587	G	A	-	exonic	Rab40c	.	synonymous SNV	Rab40c:NM_139154:exon6:c.C558T:p.P186P	44	38.89	0.34	7.2754e-05
chr4	63486114	G	A	-	intronic	Whrn	.	.	.	31	37.74	0.45	9.15738e-05
chr2	122152902	C	T	+	UTR3	B2m	NM_009735:c.*267C>T	.	.	402	39.83	0.08	5.26851e-10
chr4	97851005	C	T	+	intronic	Nfia	.	.	.	219	39.67	0.08	2.75316e-05
chr1	58846950	C	T	+	UTR3	Casp8	NM_009812:c.*196C>T, NM_001277926:c.*196C>T, NM_001080126:c.*196C>T	.	.	201	38.68	0.08	0.000104076
chr15	81071185	G	A	-	intronic	Mkl1	.	.	.	13	39	0.85	0.00010634
chr15	83006887	G	A	-	intronic	Nfam1	.	.	.	13	39.15	0.85	0.00010634
chr1	51810955	G	A	-	intronic	Myo1b	.	.	.	35	39.66	0.41	0.000110862
chr10	29230301	C	T	+	UTR3	9330159F19Rik	NM_001162537:c.*2930C>T	.	.	172	37.73	0.08	0.000382792
chr1	85682758	C	T	+	UTR3	Sp100	NM_001313714:c.*483C>T	.	.	170	37.73	0.08	0.000383365
chr2	33778344	G	A	-	intronic	Mvb12b	.	.	.	83	38.76	0.18	0.000140931
chr11	116108663	G	A	-	intronic	Trim47	.	.	.	91	37.42	0.16	0.000149455
chr1	42701648	G	A	missing	ncRNA_exonic	2900092D14Rik	.	.	.	29	39.41	0.5	0.000158326
chr7	4028613	G	A	-	intronic	Lair1	.	.	.	45	36.89	0.31	0.000171503
chr7	49113083	C	T	+	intronic	Nav2	.	.	.	120	39.66	0.08	0.00499457
chr10	67012688	G	A	missing	ncRNA_intronic	Gm31763	.	.	.	48	39.08	0.29	0.000185335
chr19	46377572	G	A	-	UTR3	Actr1a	NM_016860:c.*795C>T	.	.	20	37.7	0.6	0.000215813
chr4	149398727	G	A	-	exonic	Ube4b	.	nonsynonymous SNV	Ube4b:NM_022022:exon2:c.C83T:p.P28L	20	39.45	0.6	0.000215813
chr1	167331712	C	T	+	UTR3	Tmco1	NM_001039483:c.*1447C>T	.	.	131	38.2	0.08	0.00506482
chr14	47259049	G	A	-	intronic	Wdhd1	.	.	.	62	38.71	0.23	0.000237676
chr8	125128199	C	T	+	intronic	Disc1	.	.	.	107	39.38	0.08	0.00933936
chr10	33989179	G	A	missing	ncRNA_exonic	A830082N09Rik	.	.	.	65	39.09	0.22	0.000246763
chr1	171231229	G	A	-	exonic	Fcer1g	.	nonsynonymous SNV	Fcer1g:NM_010185:exon2:c.C89T:p.A30V	825	38.37	0.08	2.53768e-19
chr5	36813142	G	A	-	exonic	Man2b2	.	synonymous SNV	Man2b2:NM_008550:exon15:c.C2419T:p.L807L	40	39.2	0.33	0.000334539
chr1	36441036	G	A	-	intronic	Lman2l	.	.	.	390	38.81	0.08	4.29144e-09
chr1	165891326	G	A	-	intronic	Pou2f1	.	.	.	210	37.48	0.08	5.36888e-05
chr1	173599105	G	A	-	UTR5	Pydc4	NM_001177349:c.-3808C>T, NM_001177350:c.-3808C>T	.	.	190	37.46	0.08	0.000102657
chr17	39848096	G	A	missing	ncRNA_exonic	Rn45s	.	.	.	208	38.91	0.08	0.000105385
chrX	98557669	G	A	-	UTR3	Ophn1	NM_001313754:c.*745C>T, NM_001313755:c.*745C>T, NM_052976:c.*745C>T	.	.	143	40.1	0.08	0.00268731
chr15	83145858	G	A	-	intronic	Poldip3	.	.	.	144	38.94	0.08	0.00269054
chr6	31120380	G	A	-	ncRNA_intronic	Lincpint	.	.	.	57	39.4	0.23	0.000470997
chr15	103308563	G	A	-	exonic	Gpr84	.	synonymous SNV	Gpr84:NM_030720:exon2:c.C1086T:p.N362N	107	39.48	0.08	0.00933936
chr1	191896262	G	A	-	ncRNA_exonic	1700034H15Rik	.	.	.	111	38.25	0.08	0.00938867
chr1	173535807	G	A	-	UTR5	BC094916	NM_001024721:c.-6272C>T	.	.	59	39.08	0.22	0.000483171
chr7	114486927	C	T	+	intronic	Pde3b	.	.	.	171	39.96	0.09	9.9227e-05
chr5	147463509	C	T	+	intronic	Pan3	.	.	.	119	39.87	0.09	0.00259421
chr10	67063008	G	A	-	exonic	Reep3	.	synonymous SNV	Reep3:NM_001204915:exon2:c.C96T:p.V32V, Reep3:NM_178606:exon2:c.C96T:p.V32V	38	38.76	0.32	0.000709115
chr7	44830480	G	A	missing	UTR3	Nup62	NM_053074:c.*337G>A	.	.	43	40.3	0.28	0.000799824
chr10	61198040	G	A	-	UTR3	Adamts14	NM_001081127:c.*438C>T	.	.	23	37.7	0.48	0.000833959
chr1	130695041	G	A	-	UTR3	Pfkfb2	NM_008825:c.*2844C>T	.	.	46	39.07	0.26	0.000847217
chr2	157110565	G	A	-	exonic	Samhd1	.	synonymous SNV	Samhd1:NM_001139520:exon10:c.C1266T:p.S422S, Samhd1:NM_018851:exon10:c.C1266T:p.S422S	15	40.07	0.67	0.000849575
chr7	64323251	C	T	+	intronic	Mtmr10	.	.	.	102	39.88	0.09	0.00927243
chr4	155155606	G	A	-	UTR3	Ski	NM_011385:c.*1735C>T	.	.	24	39.04	0.46	0.000898707
chrX	103462410	G	A	-	ncRNA_exonic	Xist	.	.	.	238	39.59	0.09	1.79715e-06
chr1	170372908	G	A	-	intronic	Nos1ap	.	.	.	224	39.12	0.09	3.5053e-06
chr19	44982022	G	A	missing	ncRNA_intronic	4930414N06Rik	.	.	.	56	39.82	0.21	0.000975959
chr1	191896350	G	A	-	ncRNA_exonic	1700034H15Rik	.	.	.	28	38.71	0.42	0.00102015
chr6	65134790	G	A	-	intronic	Hpgds	.	.	.	17	37.41	0.59	0.00119886
chr7	142046821	G	A	-	intronic	Mob2	.	.	.	129	38.64	0.09	0.002637
chr8	3544294	G	A	.	downstream	Pnpla6	.	.	.	33	39.39	0.33	0.00136943
chr6	72893008	G	A	-	intronic	Kcmf1	.	.	.	12	39.5	0.75	0.00137973
chr13	23621981	G	A	-	exonic	Hist1h1e	.	nonsynonymous SNV	Hist1h1e:NM_015787:exon1:c.C517T:p.P173S	37	39.49	0.3	0.00152602
chr10	79952093	G	A	missing	ncRNA_intronic	Bc1	.	.	.	103	37.84	0.09	0.00927243
chr2	122152740	C	T	+	UTR3	B2m	NM_009735:c.*105C>T	.	.	1116	39.02	0.1	6.14922e-34
chr1	74159937	C	T	+	UTR3	Cxcr2	NM_009909:c.*509C>T	.	.	216	39.36	0.1	1.70952e-06
chr1	167331690	C	T	+	UTR3	Tmco1	NM_001039483:c.*1425C>T	.	.	205	38.12	0.1	6.73281e-06
chr12	67668185	C	T	missing	ncRNA_exonic	Gm17821	.	.	.	155	39.62	0.1	0.000189141
chr16	44109496	G	A	-	exonic	Atp6v1a	.	nonsynonymous SNV	Atp6v1a:NM_007508:exon6:c.C715T:p.P239S	20	39.25	0.5	0.00167103
chr11	105339643	C	T	+	intronic	Mrc2	.	.	.	115	39.63	0.1	0.00132287
chr7	47054251	C	T	+	UTR3	Tmem86a	NM_026436:c.*399C>T	.	.	105	39.78	0.1	0.00252145
chr1	23859118	G	A	-	intronic	Smap1	.	.	.	144	38.49	0.1	0.000185234
chr11	16938070	G	A	-	ncRNA_intronic	Eldr	.	.	.	13	40.31	0.69	0.00180374
chr3	57844050	G	A	-	intronic	Pfn2	.	.	.	13	39.85	0.69	0.00180374
chr1	36265437	G	A	-	UTR3	Neurl3	NM_153408:c.*923C>T	.	.	47	38.77	0.23	0.00182362
chr12	67668193	G	A	missing	ncRNA_exonic	Gm17821	.	.	.	50	37.76	0.22	0.00189361
chr16	92604005	G	A	-	UTR3	Runx1	NM_009821:c.*1650C>T, NM_001111021:c.*1650C>T, NM_001111023:c.*1650C>T, NM_001111022:c.*1650C>T	.	.	22	38.5	0.45	0.00194693
chr1	37444257	G	A	-	UTR3	Mgat4a	NM_173870:c.*402C>T, NM_001290801:c.*402C>T	.	.	23	38.52	0.43	0.00207376
chr10	77907945	G	A	-	UTR3	Trpm2	NM_138301:c.*2231C>T	.	.	74	38.72	0.15	0.00227115
chr1	130696203	G	A	-	UTR3	Pfkfb2	NM_008825:c.*1682C>T	.	.	77	38.03	0.14	0.0022929
chr2	75679166	G	A	-	exonic	Nfe2l2	.	synonymous SNV	Nfe2l2:NM_010902:exon2:c.C309T:p.S103S	76	39.39	0.14	0.0022929
chr4	59495940	G	A	-	intronic	Ptbp3	.	.	.	92	39.1	0.12	0.00243549
chr12	73281475	G	A	-	exonic	Trmt5	.	nonsynonymous SNV	Trmt5:NM_029580:exon4:c.C953T:p.A318V	116	39.44	0.1	0.00132596
chr1	130695055	G	A	-	UTR3	Pfkfb2	NM_008825:c.*2830C>T	.	.	15	39.27	0.6	0.0025987
chr1	106723471	G	A	-	UTR3	Kdsr	NM_027534:c.*1431C>T	.	.	121	38.75	0.1	0.00133495
chr15	74959301	C	T	+	UTR3	Ly6e	NM_001164039:c.*588C>T, NM_001164038:c.*588C>T, NM_001164037:c.*588C>T, NM_008529:c.*588C>T, NM_001164036:c.*588C>T, NM_001164040:c.*588C>T	.	.	141	39.35	0.11	0.000183834
chr14	79540612	C	T	+	intronic	Elf1	.	.	.	102	39.01	0.11	0.00250343
chr17	39848095	G	A	missing	ncRNA_exonic	Rn45s	.	.	.	232	39.22	0.11	2.13944e-07
chr12	8499087	G	A	-	exonic	Rhob	.	synonymous SNV	Rhob:NM_007483:exon1:c.C546T:p.R182R	127	38.73	0.11	0.000351461
chr15	83012605	G	A	-	intronic	Nfam1	.	.	.	103	37.78	0.11	0.00250955
chr19	14577436	G	A	-	intronic	Tle4	.	.	.	32	39.5	0.31	0.00294974
chr10	29230321	C	T	+	UTR3	9330159F19Rik	NM_001162537:c.*2950C>T	.	.	272	38.37	0.13	8.49905e-11
chr1	79608182	G	A	-	UTR3	Ap1s3	NM_183027:c.*985C>T	.	.	344	38.38	0.13	7.23406e-14
chr11	69073568	G	A	.	downstream	Tmem107	.	.	.	197	39.1	0.13	1.89733e-07
chr17	35264427	C	T	+	intronic	H2-D1,H2-L	.	.	.	124	39.37	0.14	4.29098e-05
chr11	116850397	G	A	-	UTR3	Srsf2	NM_011358:c.*572C>T	.	.	367	39.23	0.14	1.94976e-15
chr4	134563599	G	A	-	UTR3	Man1c1	NM_207237:c.*107C>T	.	.	163	40.01	0.14	6.92109e-07
chr7	118107043	G	A	-	UTR3	Rps15a	NM_170669:c.*2057C>T	.	.	37	39.14	0.27	0.00328799
chr1	165365366	G	A	-	intronic	Dcaf6	.	.	.	17	40.41	0.53	0.00329996
chr5	52180208	G	A	-	intronic	Dhx15	.	.	.	18	39.61	0.5	0.00361513
chr2	18871200	G	A	-	intronic	Pip4k2a	.	.	.	55	39.51	0.18	0.00405386
chr11	59217702	G	A	-	intronic	Arf1	.	.	.	20	38.9	0.45	0.00418087
chr15	79533587	G	A	-	intronic	Ddx17	.	.	.	20	38.35	0.45	0.00418087
chr5	112704824	G	A	-	intronic	Myo18b	.	.	.	21	39.19	0.43	0.00443459
chr10	41975872	G	A	-	intronic	Armc2	.	.	.	76	38.8	0.13	0.00450568
chr6	49259251	G	A	-	intronic	Tra2a	.	.	.	94	38.97	0.11	0.00476634
chr1	21298190	G	A	-	ncRNA_exonic	Gm4956	.	.	.	107	39.56	0.14	0.000161817
chr1	133107552	C	T	+	UTR3	Pik3c2b	NM_001099276:c.*1394C>T	.	.	186	38.15	0.15	4.19239e-08
chr11	75508830	C	T	+	exonic	Prpf8	.	synonymous SNV	Prpf8:NM_138659:exon41:c.C6714T:p.G2238G	107	38.67	0.15	8.03669e-05
chr13	24614676	C	T	+	UTR5	Fam65b	NM_178658:c.-14C>T, NM_001286101:c.-55310C>T	.	.	110	38.76	0.15	8.16481e-05
chr1	74923928	G	A	-	intronic	Ccdc108	.	.	.	26	39.62	0.36	0.00529027
chr15	79530501	G	A	-	exonic	Ddx17	.	synonymous SNV	Ddx17:NM_152806:exon2:c.C324T:p.Y108Y, Ddx17:NM_001040187:exon13:c.C1464T:p.Y488Y, Ddx17:NM_199080:exon13:c.C1470T:p.Y490Y	170	39.56	0.15	7.98423e-08
chr14	105114643	G	A	-	ncRNA_exonic	Gm17066	.	.	.	26	38.38	0.35	0.00547092
chr6	145227472	G	A	-	intronic	Kras	.	.	.	26	39.69	0.35	0.00547092
chr7	142371288	G	A	-	UTR5	Ifitm10	NM_177265:c.-188C>T	.	.	26	38.92	0.35	0.00547092
chr17	39843621	C	T	missing	ncRNA_exonic	Rn45s	.	.	.	4680	39.02	0.16	2.04611e-238
chr10	14716091	C	T	missing	ncRNA_intronic	1700016L04Rik	.	.	.	242	38.18	0.16	7.58538e-12
chr17	39845070	G	A	missing	ncRNA_exonic	Rn45s	.	.	.	112	37.54	0.16	1.95964e-05
chr18	61117596	C	T	+	exonic	Csf1r	.	nonsynonymous SNV	Csf1r:NM_001037859:exon10:c.C1378T:p.P460S	229	39.11	0.17	3.22297e-12
chr10	22727992	G	A	-	intronic	Tbpl1	.	.	.	27	39.89	0.33	0.00564047
chr19	8915737	C	T	+	UTR3	Ganab	NM_008060:c.*3C>T, NM_001293621:c.*3C>T	.	.	118	40.13	0.17	4.72326e-06
chr1	79608178	G	A	-	UTR3	Ap1s3	NM_183027:c.*989C>T	.	.	314	38.63	0.17	3.02247e-16
chr1	87679221	C	T	+	intronic	Inpp5d	.	.	.	200	38.55	0.18	5.35486e-11
chr2	128733820	C	T	+	intronic	Mertk	.	.	.	154	38.4	0.18	1.58421e-08
chr4	101230083	G	A	-	intronic	Jak1	.	.	.	30	36.97	0.3	0.00609146
chr13	40715914	G	A	-	UTR3	Tfap2a	NM_001122948:c.*1201C>T, NM_011547:c.*1201C>T, NM_001301674:c.*1201C>T	.	.	32	39	0.28	0.00635145
chr2	120138637	G	A	-	intronic	Ehd4	.	.	.	14	39.86	0.57	0.00637681
chr5	36561924	G	A	-	intronic	Tbc1d14	.	.	.	14	39.64	0.57	0.00637681
chr1	133652208	G	A	-	intronic	Zc3h11a	.	.	.	36	39.25	0.25	0.0067946
chr10	88730084	G	A	-	UTR3	Gm4925	NM_001037166:c.*234C>T	.	.	15	36.4	0.53	0.00709645
chrX	94197817	G	A	-	intronic	Eif2s3x	.	.	.	46	40.07	0.2	0.00759365
chr9	43229995	G	A	-	intronic	Oaf	.	.	.	50	39.8	0.18	0.00783024
chr19	5660358	G	A	-	exonic	Sipa1	.	nonsynonymous SNV	Sipa1:NM_001164482:exon2:c.C623T:p.A208V, Sipa1:NM_001164568:exon2:c.C623T:p.A208V, Sipa1:NM_001164480:exon3:c.C623T:p.A208V, Sipa1:NM_011379:exon3:c.C623T:p.A208V, Sipa1:NM_001164481:exon4:c.C623T:p.A208V	51	39.59	0.18	0.00788398
chr14	103161627	G	A	-	intronic	Mycbp2	.	.	.	17	40.12	0.47	0.0083426
chr1	52457677	G	A	-	UTR3	Nab1	NM_008667:c.*1541C>T	.	.	70	36.74	0.14	0.00850453
chr1	191896238	G	A	-	ncRNA_exonic	1700034H15Rik	.	.	.	73	38.4	0.12	0.0087107
chr11	108331189	G	A	-	intronic	Prkca	.	.	.	92	38.84	0.1	0.00911744
chr1	86348696	G	A	-	UTR3	Ncl	NM_010880:c.*1924C>T	.	.	98	39.34	0.09	0.00918319
chr17	34115704	G	A	-	exonic	Brd2	.	nonsynonymous SNV	Brd2:NM_001204973:exon5:c.C571T:p.P191S, Brd2:NM_010238:exon5:c.C571T:p.P191S	103	37.86	0.18	8.77192e-06
chr3	31096597	C	T	+	intronic	Skil	.	.	.	125	39.64	0.2	1.17003e-07
chr10	60400556	G	A	-	intronic	Cdh23,Gm17455	.	.	.	19	37.95	0.42	0.00937624
chr2	30444065	C	T	+	intronic	Ppp2r4	.	.	.	101	38.6	0.2	4.06578e-06
chr18	62179315	G	A	-	exonic	Adrb2	.	synonymous SNV	Adrb2:NM_007420:exon1:c.C438T:p.T146T	155	39.63	0.21	7.36276e-10
chr1	180809857	G	A	-	intronic	H3f3a	.	.	.	169	39.73	0.22	1.73037e-11
chr15	100406789	G	A	-	intronic	Slc11a2	.	.	.	10	38.8	0.7	0.00988331
chr11	116106025	G	A	-	exonic	Trim47	.	synonymous SNV	Trim47:NM_001205081:exon6:c.C1905T:p.C635C, Trim47:NM_172570:exon6:c.C1902T:p.C634C	117	38.97	0.23	2.22173e-08
chr13	83588436	C	T	+	intronic	Mef2c	.	.	.	108	39.69	0.28	1.64873e-09
chr17	39848243	C	T	missing	ncRNA_exonic	Rn45s	.	.	.	164	38.49	0.32	2.36119e-17
chr17	39848255	G	A	missing	ncRNA_exonic	Rn45s	.	.	.	127	36.67	0.43	1.42744e-18
chr5	145147785	G	A	-	UTR3	Ptcd1	NM_133735:c.*547C>T	.	.	21	40.1	0.38	0.0102429
chr17	39846005	G	A	missing	ncRNA_exonic	Rn45s	.	.	.	131	36.53	0.49	1.77721e-22
chr14	63144488	C	T	+	UTR3	Ctsb	NM_007798:c.*2159C>T	.	.	127	39.2	0.56	1.96325e-26
chr1	71311657	G	A	-	intronic	Abca12	.	.	.	110	38.63	0.59	1.31215e-24
chr9	90090969	G	A	.	downstream	Morf4l1	.	.	.	23	38.74	0.35	0.0109778
* Relative to mm10
Minimum read depth: 10
Minimum base quality: 25
Editing frequency: ≤0.1 ≥ 0.89
p value: 0.05

## Sheet: APOBEC_pre-clinical
Chr	Position*	Ref	Alt	strand	Func.refGene	Gene.refGene	GeneDetail.refGene	ExonicFunc.refGene	AAChange.refGene	Read_depth	Quality_score	Variant_allele_frequency	P_value
chr17	39843621	C	T	missing	ncRNA_exonic	Rn45s	.	.	.	7040	38.87	0.1	1.57253e-215
chr2	122152740	C	T	+	UTR3	B2m	NM_009735:c.*105C>T	.	.	2030	38.93	0.23	1.75063e-148
chr2	122152804	C	T	+	UTR3	B2m	NM_009735:c.*169C>T	.	.	1799	39.87	0.1	2.26922e-53
chr2	122152902	C	T	+	UTR3	B2m	NM_009735:c.*267C>T	.	.	736	39.65	0.17	2.44665e-38
chr2	122152787	C	T	+	UTR3	B2m	NM_009735:c.*152C>T	.	.	1742	39.85	0.06	5.51922e-31
chr3	88646293	C	T	+	exonic	Arhgef2	.	synonymous SNV	Arhgef2:NM_001198912:exon21:c.C2736T:p.S912S, Arhgef2:NM_001198913:exon21:c.C2730T:p.S910S, Arhgef2:NM_008487:exon21:c.C2817T:p.S939S, Arhgef2:NM_001198911:exon22:c.C2766T:p.S922S	97	39.07	0.74	2.6836e-30
chr5	32483426	C	T	+	exonic	Ppp1cb	.	nonsynonymous SNV	Ppp1cb:NM_172707:exon4:c.C482T:p.A161V	87	38.9	0.77	9.17443e-29
chr2	122152682	C	T	+	UTR3	B2m	NM_009735:c.*47C>T	.	.	2017	39.71	0.04	9.38488e-25
chr17	35168641	C	T	.	intergenic	Prrc2a,Aif1	dist=3764;dist=2351	.	.	95	38.75	0.52	1.25207e-17
chr2	122152745	C	T	+	UTR3	B2m	NM_009735:c.*110C>T	.	.	1776	37.92	0.03	3.295e-17
chr5	96999931	C	T	+	intronic	Bmp2k	.	.	.	84	39.49	0.55	8.09345e-17
chr17	39848243	C	T	missing	ncRNA_exonic	Rn45s	.	.	.	197	38.05	0.26	1.41049e-16
chr17	39846004	C	T	missing	ncRNA_exonic	Rn45s	.	.	.	555	36.48	0.1	4.20679e-16
chrM	126	C	T	.	intergenic	NONE,NONE	dist=NONE;dist=NONE	.	.	7432	39.63	0.01	2.79144e-15
chr2	122152742	C	T	+	UTR3	B2m	NM_009735:c.*107C>T	.	.	1927	39.6	0.03	4.28508e-15
chrM	256	C	T	.	intergenic	NONE,NONE	dist=NONE;dist=NONE	.	.	7583	39.61	0.01	1.08514e-14
chr11	82102713	C	T	+	exonic	Ccl12	.	nonsynonymous SNV	Ccl12:NM_011331:exon2:c.C176T:p.P59L	351	39.26	0.14	1.69405e-14
chr12	102455496	C	T	.	intergenic	Lgmn,Golga5	dist=15799;dist=13638	.	.	35	39.49	0.86	1.5983e-13
chr5	115034885	C	T	+	intronic	Sppl3	.	.	.	41	39.51	0.76	7.79732e-13
chr3	152437280	C	T	+	intronic	Zzz3	.	.	.	45	39.42	0.71	7.84967e-13
chr17	39844984	C	T	missing	ncRNA_exonic	Rn45s	.	.	.	57	35.58	0.58	3.60597e-12
chr5	97086109	C	T	+	intronic	Bmp2k,Paqr3	.	.	.	32	39.81	0.84	5.79207e-12
chr1	172506873	C	T	+	UTR3	Tagln2	NM_178598:c.*165C>T	.	.	97	36.64	0.37	1.37892e-11
chr17	39847696	C	T	missing	ncRNA_exonic	Rn45s	.	.	.	6719	39.24	0.01	3.53808e-11
chr18	68028503	C	T	+	intronic	Ldlrad4	.	.	.	36	38.94	0.75	4.52581e-11
chr2	104599658	C	T	+	intronic	Cstf3	.	.	.	27	39.78	0.89	4.71283e-11
chrM	1207	C	T	.	intergenic	NONE,NONE	dist=NONE;dist=NONE	.	.	3979	39.22	0.01	1.3101e-10
chr2	122152829	C	T	+	UTR3	B2m	NM_009735:c.*194C>T	.	.	1680	39.58	0.02	4.54602e-10
chr4	130913399	C	T	+	exonic	Laptm5	.	stopgain	Laptm5:NM_010686:exon1:c.C52T:p.R18X	744	39.04	0.05	7.28144e-10
chr3	95546897	C	T	+	exonic	Ctss	.	synonymous SNV	Ctss:NM_001267695:exon6:c.C759T:p.A253A, Ctss:NM_021281:exon6:c.C756T:p.A252A	2932	38.94	0.01	9.56836e-10
chr8	25606850	C	T	+	intronic	Whsc1l1	.	.	.	60	40	0.45	3.05223e-09
chr17	26443456	C	T	+	UTR3	Neurl1b	NM_001081656:c.*1661C>T	.	.	29	39.45	0.79	3.36154e-09
chr2	78895600	C	T	+	intronic	Ube2e3	.	.	.	28	39.46	0.79	3.36154e-09
chr12	76345649	C	T	.	intergenic	Akap5,Zbtb25	dist=11498;dist=3251	.	.	74	38.92	0.36	7.09238e-09
chr2	122152871	C	T	+	UTR3	B2m	NM_009735:c.*236C>T	.	.	945	39.79	0.03	1.19727e-08
chr11	69073563	C	T	.	downstream	Tmem107	.	.	.	358	39.7	0.08	1.66241e-08
chr15	86476451	C	T	+	intronic	Tbc1d22a	.	.	.	175	39.86	0.16	1.86849e-08
chr10	29230321	C	T	+	UTR3	9330159F19Rik	NM_001162537:c.*2950C>T	.	.	206	37.84	0.14	2.20963e-08
chr2	5415027	C	T	+	ncRNA_intronic	Mir466d	.	.	.	23	39.65	0.83	3.66311e-08
chr2	122152845	C	T	+	UTR3	B2m	NM_009735:c.*210C>T	.	.	1563	40.01	0.02	4.98753e-08
chr10	83367804	C	T	+	UTR3	D10Wsu102e	NM_026579:c.*1882C>T	.	.	32	39.09	0.66	5.21895e-08
chr15	79908224	C	T	+	UTR3	Apobec3	NM_030255:c.*855C>T, NM_001160415:c.*855C>T	.	.	102	39.25	0.25	8.4976e-08
chr19	40724344	C	T	+	intronic	Entpd1	.	.	.	19	39.84	0.89	9.73256e-08
chr2	122152670	C	T	+	UTR3	B2m	NM_009735:c.*35C>T	.	.	2281	39.61	0.01	1.00542e-07
chr4	97789878	C	T	+	intronic	Nfia	.	.	.	179	38.87	0.14	1.74884e-07
chr18	68165689	C	T	+	intronic	Ldlrad4	.	.	.	51	38.59	0.43	1.96211e-07
chr7	24406613	C	T	+	intronic	Smg9	.	.	.	51	39.94	0.43	1.96211e-07
chr5	120532026	C	T	+	intronic	Slc8b1	.	.	.	20	38.9	0.85	2.02769e-07
chr11	94341370	C	T	+	UTR3	Ankrd40	NM_027799:c.*1671C>T	.	.	52	39.96	0.42	2.09844e-07
chr5	31198427	C	T	+	exonic	Snx17	.	nonsynonymous SNV	Snx17:NM_153680:exon15:c.C1369T:p.H457Y	43	39.09	0.49	2.72503e-07
chr1	132983838	C	T	.	intergenic	Lrrn2,Mdm4	dist=43833;dist=2267	.	.	24	39.79	0.75	2.8356e-07
chr3	22215319	C	T	+	UTR3	Tbl1xr1	NM_030732:c.*4892C>T	.	.	37	40.27	0.54	3.97066e-07
chr10	30195525	C	T	.	downstream	Cenpw	.	.	.	252	39.14	0.1	4.54281e-07
chr4	130934714	C	T	+	UTR3	Laptm5	NM_010686:c.*164C>T	.	.	867	39.66	0.03	1.30124e-06
chr4	130934471	C	T	+	exonic	Laptm5	.	nonsynonymous SNV	Laptm5:NM_010686:exon8:c.C707T:p.P236L	1741	39.04	0.01	1.3935e-06
chr10	14123147	C	T	+	intronic	Hivep2	.	.	.	205	39.58	0.11	1.65554e-06
chr7	29870879	C	T	+	intronic	Zfp420	.	.	.	110	39.84	0.19	2.09441e-06
chr11	51265436	C	T	+	intronic	Clk4	.	.	.	68	38.56	0.29	2.35726e-06
chr2	120700661	C	T	.	intergenic	Haus2,Cdan1	dist=79102;dist=15493	.	.	36	39.61	0.5	2.84747e-06
chr11	116021842	C	T	.	downstream	H3f3b	.	.	.	87	39	0.24	3.31638e-06
chr14	70078407	C	T	+	intronic	Egr3	.	.	.	16	39.88	0.88	3.42217e-06
chr9	47739143	C	T	+	intronic	Cadm1	.	.	.	16	39.19	0.88	3.42217e-06
chr11	105713435	C	T	+	exonic	Tanc2	.	nonsynonymous SNV	Tanc2:NM_181071:exon4:c.C193T:p.P65S	270	38.89	0.08	3.79508e-06
chr14	22369770	C	T	+	intronic	1700112E06Rik	.	.	.	103	39.47	0.19	4.14998e-06
chr10	65943972	C	T	.	intergenic	Ctnna3,1700023F02Rik	dist=940305;dist=176637	.	.	397	39.69	0.05	4.28064e-06
chr1	74160545	C	T	+	UTR3	Cxcr2	NM_009909:c.*1117C>T	.	.	28	40.32	0.62	6.43545e-06
chr4	47372281	C	T	+	intronic	Tgfbr1	.	.	.	216	39.55	0.09	6.90931e-06
chr16	93849178	C	T	+	exonic	Morc3	.	synonymous SNV	Morc3:NM_001045529:exon6:c.C657T:p.I219I	21	40.14	0.71	6.96592e-06
chr10	65943634	C	T	.	intergenic	Ctnna3,1700023F02Rik	dist=939967;dist=176975	.	.	339	38.6	0.06	8.07799e-06
chr10	65943643	C	T	.	intergenic	Ctnna3,1700023F02Rik	dist=939976;dist=176966	.	.	586	39.77	0.03	9.03165e-06
chr14	63138376	C	T	+	exonic	Ctsb	.	synonymous SNV	Ctsb:NM_007798:exon7:c.C558T:p.P186P	364	39.53	0.05	1.61191e-05
chr1	172506901	C	T	+	UTR3	Tagln2	NM_178598:c.*193C>T	.	.	369	38.38	0.05	1.61679e-05
chr1	167331676	C	T	+	UTR3	Tmco1	NM_001039483:c.*1411C>T	.	.	378	37.81	0.05	1.62434e-05
chr2	122152707	C	T	+	UTR3	B2m	NM_009735:c.*72C>T	.	.	2073	39.64	0.01	1.92944e-05
chr5	104440784	C	T	+	UTR3	Spp1	NM_001204202:c.*166C>T, NM_001204201:c.*166C>T, NM_009263:c.*166C>T, NM_001204203:c.*166C>T, NM_001204233:c.*166C>T	.	.	21	39.1	0.67	2.52973e-05
chr3	59249506	C	T	+	intronic	Med12l,P2ry12	.	.	.	17	40.18	0.76	2.95551e-05
chr11	82102715	C	T	+	exonic	Ccl12	.	nonsynonymous SNV	Ccl12:NM_011331:exon2:c.C178T:p.R60W	347	39.19	0.05	3.11539e-05
chr2	122152687	C	T	+	UTR3	B2m	NM_009735:c.*52C>T	.	.	2096	39.75	0.01	3.69163e-05
chr11	109011974	C	T	.	intergenic	Axin2,E030025P04Rik	dist=61193;dist=127317	.	.	2273	37.66	0.01	3.70116e-05
chr3	95545509	C	T	+	exonic	Ctss	.	synonymous SNV	Ctss:NM_001267695:exon5:c.C603T:p.Y201Y, Ctss:NM_021281:exon5:c.C600T:p.Y200Y	2628	38.55	0.01	3.71631e-05
chr11	70460994	C	T	+	exonic	Zmynd15	.	nonsynonymous SNV	Zmynd15:NM_001029929:exon2:c.C425T:p.A142V	50	37.98	0.32	3.85003e-05
chr7	127490568	C	T	+	UTR3	Fbrs	NM_010183:c.*285C>T	.	.	115	39.23	0.15	4.10439e-05
chr14	64710403	C	T	+	intronic	Kif13b	.	.	.	19	39.26	0.68	5.4515e-05
chr12	40450776	C	T	+	intronic	Dock4	.	.	.	40	39.85	0.38	6.20169e-05
chr18	32446499	C	T	.	intergenic	Bin1,Gypc	dist=10759;dist=81821	.	.	28	38.79	0.52	6.45871e-05
chr12	85130975	C	T	+	exonic	Dlst	.	nonsynonymous SNV	Dlst:NM_030225:exon14:c.C1141T:p.L381F	90	36.69	0.18	7.18792e-05
chr7	127490562	C	T	+	UTR3	Fbrs	NM_010183:c.*279C>T	.	.	110	39.26	0.15	8.16481e-05
chr5	111040231	C	T	+	intronic	Ttc28	.	.	.	16	39.06	0.75	8.54412e-05
chr13	93941694	C	T	+	UTR3	Arsb	NM_009712:c.*963C>T	.	.	126	39.29	0.13	8.76312e-05
chr10	14996809	C	T	.	intergenic	Nmbr,C330004P14Rik	dist=226253;dist=794968	.	.	34	39.79	0.41	0.000110862
chr1	44788755	C	T	+	intronic	Gulp1	.	.	.	35	38.03	0.4	0.000117046
chr19	10307800	C	T	.	intergenic	Dagla,Syt7	dist=2923;dist=81290	.	.	477	37.97	0.03	0.000122678
chr18	61130645	C	T	+	UTR3	Csf1r	NM_001037859:c.*165C>T	.	.	1048	39.22	0.02	0.000130512
chr13	23576306	C	T	.	downstream	Hist1h3d	.	.	.	38	39.08	0.37	0.000134797
chr10	58365985	C	T	+	intronic	Lims1	.	.	.	25	40.48	0.52	0.000143376
chr3	59261056	C	T	+	intronic	Med12l,P2ry12	.	.	.	87	39.61	0.17	0.000145346
chr11	95765897	C	T	.	intergenic	Zfp652,Phospho1	dist=1184;dist=58603	.	.	18	38	0.67	0.000148313
chr2	79660997	C	T	+	exonic	Ssfa2	.	nonsynonymous SNV	Ssfa2:NM_080558:exon14:c.C3125T:p.A1042V	44	38.16	0.32	0.000166649
chr13	83588436	C	T	+	intronic	Mef2c	.	.	.	46	37.74	0.3	0.000176233
chr11	105598699	C	T	+	intronic	Tanc2	.	.	.	19	40.26	0.63	0.000181812
chr14	75229538	C	T	+	ncRNA_intronic	Mir466f-3	.	.	.	266	39.37	0.06	0.000217179
chr1	151344071	C	T	.	upstream	Ivns1abp	.	.	.	12	38.25	0.83	0.000322097
chr10	4452402	C	T	+	intronic	Armt1	.	.	.	120	37.04	0.12	0.000344356
chr11	75757012	C	T	+	exonic	Ywhae	.	synonymous SNV	Ywhae:NM_009536:exon4:c.C567T:p.D189D	149	39.57	0.09	0.000369867
chr9	90071920	C	T	+	exonic	Ctsh	.	synonymous SNV	Ctsh:NM_001312649:exon9:c.C585T:p.Y195Y, Ctsh:NM_007801:exon10:c.C795T:p.Y265Y	173	39.18	0.08	0.000385047
chr18	15208505	C	T	.	intergenic	Kctd1,Aqp4	dist=57059;dist=180889	.	.	206	39.6	0.07	0.000400537
chr4	3790754	C	T	+	UTR3	Lyn	NM_001111096:c.*810C>T, NM_010747:c.*810C>T	.	.	274	39.55	0.05	0.000421282
chr19	12464689	C	T	+	UTR3	Mpeg1	NM_010821:c.*1347C>T	.	.	431	39.05	0.03	0.000444959
chr10	122565919	C	T	missing	ncRNA_exonic	A130077B15Rik	.	.	.	636	39.64	0.02	0.000458643
chr18	61109666	C	T	+	exonic	Csf1r	.	nonsynonymous SNV	Csf1r:NM_001037859:exon3:c.C100T:p.P34S	639	39.1	0.02	0.00045878
chr7	143062584	C	T	+	exonic	Cd81	.	nonsynonymous SNV	Cd81:NM_133655:exon2:c.C158T:p.P53L	1401	38.89	0.01	0.00047468
chr10	81179697	C	T	+	exonic	Eef2	.	synonymous SNV	Eef2:NM_007907:exon7:c.C1051T:p.L351L	87	38.71	0.15	0.000600905
chr1	163951651	C	T	+	intronic	Scyl3	.	.	.	22	39.91	0.52	0.000696408
chr1	87717588	C	T	+	intronic	Inpp5d	.	.	.	21	36.14	0.52	0.000696408
chr1	52160331	C	T	+	UTR3	Stat1	NM_001205314:c.*1034C>T, NM_009283:c.*1034C>T, NM_001205313:c.*1034C>T	.	.	160	39.67	0.08	0.00073643
chr17	23815890	C	T	+	exonic	Srrm2	.	nonsynonymous SNV	Srrm2:NM_175229:exon10:c.C1507T:p.R503C	185	38.77	0.07	0.000759261
chrM	11445	C	T	.	intergenic	NONE,NONE	dist=NONE;dist=NONE	.	.	213	38.59	0.06	0.000778185
chr19	8947078	C	T	+	exonic	Mta2	.	nonsynonymous SNV	Mta2:NM_011842:exon8:c.C635T:p.S212L	43	38.74	0.28	0.000799824
chr1	61768849	C	T	+	intronic	Pard3b	.	.	.	264	38.71	0.05	0.000803768
chr1	172370920	C	T	+	UTR3	Kcnj10	NM_001039484:c.*860C>T	.	.	341	38.12	0.04	0.00082856
chr17	34038359	C	T	+	UTR3	Rxrb	NM_011306:c.*828C>T, NM_001205214:c.*828C>T, NM_001205216:c.*828C>T, NM_001205215:c.*828C>T	.	.	46	39.5	0.26	0.000847217
chr17	35865246	C	T	+	UTR3	Nrm	NM_134122:c.*454C>T	.	.	15	40.07	0.67	0.000849575
chr6	134114877	C	T	+	intronic	Etv6	.	.	.	15	38.73	0.67	0.000849575
chrM	916	C	T	.	intergenic	NONE,NONE	dist=NONE;dist=NONE	.	.	575	38.13	0.02	0.000863322
chr17	39845995	C	T	missing	ncRNA_exonic	Rn45s	.	.	.	622	37.77	0.02	0.000867203
chr11	102433988	C	T	+	exonic	Grn	.	synonymous SNV	Grn:NM_008175:exon5:c.C441T:p.D147D	625	39.25	0.02	0.000867431
chr2	122153082	C	T	+	UTR3	B2m	NM_009735:c.*447C>T	.	.	25	33.4	0.46	0.000898707
chr10	65943787	C	T	.	intergenic	Ctnna3,1700023F02Rik	dist=940120;dist=176822	.	.	97	39.53	0.12	0.00125734
chr6	137418576	C	T	+	intronic	Ptpro	.	.	.	108	39.4	0.11	0.00129976
chr10	42699526	C	T	+	intronic	Ostm1	.	.	.	21	39.67	0.56	0.00136395
chr15	4153883	C	T	+	UTR3	Oxct1	NM_024188:c.*114C>T	.	.	18	39.5	0.56	0.00136395
chr4	155549736	C	T	+	intronic	Gnb1	.	.	.	33	40.15	0.33	0.00136943
chr1	180753249	C	T	+	UTR3	Acbd3	NM_133225:c.*879C>T	.	.	12	40.5	0.75	0.00137973
chr19	3867207	C	T	+	intronic	Chka	.	.	.	12	40.5	0.75	0.00137973
chr11	68492819	C	T	+	exonic	Pik3r5	.	nonsynonymous SNV	Pik3r5:NM_177320:exon10:c.C1463T:p.P488L	34	35.79	0.32	0.0014111
chr1	167331690	C	T	+	UTR3	Tmco1	NM_001039483:c.*1425C>T	.	.	180	37.94	0.07	0.00145317
chr1	180115381	C	T	+	intronic	Cdc42bpa	.	.	.	212	39.42	0.06	0.00149263
chr1	172506877	C	T	+	UTR3	Tagln2	NM_178598:c.*169C>T	.	.	217	38.35	0.06	0.00149648
chr1	154077488	C	T	.	intergenic	Glul,Zfp648	dist=167765;dist=123699	.	.	224	38.88	0.05	0.00150202
chr12	40467296	C	T	+	intronic	Dock4	.	.	.	19	39.05	0.53	0.00152142
chr12	8476038	C	T	.	intergenic	Hs1bp3,Rhob	dist=132214;dist=21721	.	.	19	38.21	0.53	0.00152142
chr9	46015314	C	T	+	intronic	Sik3	.	.	.	272	39.57	0.04	0.00153894
chrM	3029	C	T	.	intergenic	NONE,NONE	dist=NONE;dist=NONE	.	.	320	39.25	0.04	0.00156381
chr7	30417380	C	T	+	exonic	Tyrobp	.	nonsynonymous SNV	Tyrobp:NM_011662:exon5:c.C316T:p.L106F	421	39.28	0.03	0.00159798
chr3	95556291	C	T	+	UTR3	Ctss	NM_001267695:c.*106C>T, NM_021281:c.*106C>T	.	.	1027	39.87	0.01	0.00166298
chr5	146261003	C	T	+	intronic	Cdk8	.	.	.	1465	34.64	0.01	0.00167666
chr18	34864659	C	T	+	UTR3	Egr1	NM_007913:c.*891C>T	.	.	1543	38.96	0.01	0.00167827
chr7	28376674	C	T	.	downstream	Zfp36	.	.	.	45	37.78	0.24	0.00177269
chr17	5129142	C	T	+	intronic	Arid1b	.	.	.	13	38.15	0.69	0.00180374
chr7	81589366	C	T	+	exonic	Whamm	.	synonymous SNV	Whamm:NM_001004185:exon6:c.C1278T:p.D426D	51	39.96	0.22	0.00191539
chr11	78281953	C	T	+	intronic	2610507B11Rik	.	.	.	24	39.92	0.42	0.00219366
chrX	98948183	C	T	+	UTR3	Yipf6	NM_207633:c.*3195C>T	.	.	25	39.48	0.4	0.00230704
chr11	17199451	C	T	+	UTR3	Ppp3r1	NM_024459:c.*1145C>T	.	.	26	38.58	0.38	0.00241428
chr15	6580131	C	T	+	exonic	Fyb	.	nonsynonymous SNV	Fyb:NM_001278269:exon1:c.C184T:p.P62S, Fyb:NM_011815:exon1:c.C184T:p.P62S	90	37.9	0.12	0.00242023
chr12	33250471	C	T	+	UTR3	Atxn7l1	NM_028139:c.*535C>T	.	.	15	39.73	0.6	0.0025987
chr1	135144890	C	T	+	UTR3	Ptpn7	NM_177081:c.*1636C>T	.	.	143	39.46	0.08	0.00268403
chr14	50951683	C	T	+	UTR3	Pnp	NM_013632:c.*62C>T	.	.	146	39.71	0.08	0.00269689
chr10	60300039	C	T	+	exonic	Psap	.	synonymous SNV	Psap:NM_001146120:exon10:c.C1263T:p.P421P, Psap:NM_001146121:exon10:c.C1269T:p.P423P, Psap:NM_001146122:exon10:c.C1260T:p.P420P, Psap:NM_001146123:exon10:c.C1236T:p.P412P, Psap:NM_001146124:exon10:c.C1254T:p.P418P, Psap:NM_011179:exon11:c.C1272T:p.P424P	156	37.67	0.07	0.00272627
chr14	79521547	C	T	+	intronic	Elf1	.	.	.	10	40.4	0.8	0.00273875
chr1	58846946	C	T	+	UTR3	Casp8	NM_009812:c.*192C>T, NM_001277926:c.*192C>T, NM_001080126:c.*192C>T	.	.	173	38.05	0.06	0.00276871
chr10	79895038	C	T	missing	ncRNA_intronic	Bc1	.	.	.	173	39.64	0.06	0.00276871
chr1	180752586	C	T	+	UTR3	Acbd3	NM_133225:c.*216C>T	.	.	30	39.23	0.33	0.00278955
chr1	85682758	C	T	+	UTR3	Sp100	NM_001313714:c.*483C>T	.	.	199	37.9	0.06	0.00282004
chrX	103481325	C	T	+	ncRNA_exonic	Tsix,Xist	.	.	.	200	39.34	0.06	0.00282176
chr2	129596037	C	T	+	intronic	Sirpa	.	.	.	266	39.57	0.04	0.00290617
chr17	39846274	C	T	missing	ncRNA_exonic	Rn45s	.	.	.	285	35.53	0.04	0.00292456
chr18	68182895	C	T	+	intronic	Ldlrad4	.	.	.	16	39.06	0.56	0.00296142
chr13	102705258	C	T	+	exonic	Cd180	.	nonsynonymous SNV	Cd180:NM_008533:exon3:c.C811T:p.L271F	416	38.1	0.03	0.00300194
chr10	79861847	C	T	missing	ncRNA_intronic	Bc1	.	.	.	36	38.56	0.28	0.00322654
chr5	97089796	C	T	+	UTR3	Bmp2k	NM_080708:c.*1660C>T	.	.	17	39.53	0.53	0.00329996
chr5	115555394	C	T	+	UTR3	Pxn	NM_133915:c.*1259C>T, NM_011223:c.*1259C>T	.	.	40	37.75	0.26	0.00340291
chr10	77569552	C	T	.	intergenic	Itgb2,Pttg1ip	dist=3878;dist=12215	.	.	42	39.52	0.24	0.00355769
chr5	142902048	C	T	.	intergenic	Fbxl18,Actb	dist=6810;dist=1067	.	.	43	39.19	0.23	0.00360514
chr7	80060543	C	T	+	intronic	Zfp710	.	.	.	48	37.69	0.21	0.00381625
chr15	6646292	C	T	+	intronic	Fyb	.	.	.	19	40.21	0.47	0.00390825
chr1	85213616	C	T	+	UTR3	Gm7609	NM_001081746:c.*76C>T	.	.	53	39.58	0.2	0.00392523
chr16	22872039	C	T	+	UTR3	Dnajb11	NM_001190804:c.*304C>T	.	.	54	39.81	0.19	0.00402331
chr3	60473135	C	T	+	UTR5	Mbnl1	NM_001253713:c.-122561C>T	.	.	57	38.91	0.18	0.00411203
chr8	128734954	C	T	.	intergenic	Itgb1,Ccdc7a	dist=1375;dist=245065	.	.	57	38.51	0.18	0.00411203
chr1	90950038	C	T	+	UTR3	Mlph	NM_053015:c.*1429C>T	.	.	21	38.38	0.43	0.00443459
chr7	44896541	C	T	+	intronic	Fuz	.	.	.	88	38.39	0.12	0.00466985
chrX	103482658	C	T	+	ncRNA_exonic	Tsix,Xist	.	.	.	14	40.21	0.67	0.00471127
chr1	19208915	C	T	+	UTR5	Tfap2b	NM_001286340:c.-253C>T, NM_009334:c.-253C>T	.	.	24	36.75	0.38	0.00509751
chr1	9901784	C	T	+	UTR3	Sgk3	NM_177547:c.*2894C>T, NM_133220:c.*2894C>T, NM_001037759:c.*2894C>T	.	.	151	39.32	0.07	0.00515806
chr10	67192142	C	T	+	intronic	Jmjd1c	.	.	.	153	39.56	0.07	0.00517589
chr18	62177159	C	T	.	downstream	Adrb2	.	.	.	164	39.4	0.06	0.00522055
chr1	58846970	C	T	+	UTR3	Casp8	NM_009812:c.*216C>T, NM_001277926:c.*216C>T, NM_001080126:c.*216C>T	.	.	209	37.55	0.05	0.00535056
chr7	30417537	C	T	+	UTR3	Tyrobp	NM_011662:c.*128C>T	.	.	249	39.69	0.04	0.00543495
chr2	174339396	C	T	+	intronic	Gnas	.	.	.	265	39.37	0.04	0.00546018
chr11	34421535	C	T	+	UTR3	Fam196b	NM_001025382:c.*1630C>T	.	.	26	39.92	0.35	0.00547092
chr1	40500183	C	T	+	UTR3	Il18r1	NM_008365:c.*1493C>T	.	.	281	38.18	0.04	0.00548257
chr15	3279352	C	T	+	exonic	Sepp1	.	unknown	UNKNOWN	341	39.37	0.03	0.00554807
chr1	167331644	C	T	+	UTR3	Tmco1	NM_001039483:c.*1379C>T	.	.	352	38.01	0.03	0.00555684
chr7	56145671	C	T	+	intronic	Herc2	.	.	.	13	39.23	0.62	0.00558352
chr1	167331672	C	T	+	UTR3	Tmco1	NM_001039483:c.*1407C>T	.	.	477	37.92	0.02	0.00563607
chr18	61130821	C	T	+	UTR3	Csf1r	NM_001037859:c.*341C>T	.	.	1208	39.37	0.01	0.00577074
chr10	80580067	C	T	.	intergenic	Klf16,Abhd17a	dist=2771;dist=3582	.	.	29	38.1	0.32	0.00579987
chr7	55806643	C	T	+	exonic	Tubgcp5	.	stopgain	Tubgcp5:NM_146190:exon10:c.C982T:p.Q328X	29	39.62	0.31	0.00594995
chrX	73681047	C	T	+	exonic	Slc6a8	.	synonymous SNV	Slc6a8:NM_001142809:exon13:c.C1855T:p.L619L, Slc6a8:NM_001142810:exon13:c.C1846T:p.L616L, Slc6a8:NM_133987:exon13:c.C1870T:p.L624L	14	38.5	0.57	0.00637681
chr8	66471238	C	T	+	UTR3	March1	NM_001166372:c.*2708C>T, NM_001293784:c.*2708C>T, NM_175188:c.*2708C>T, NM_001166375:c.*2708C>T	.	.	15	40.27	0.53	0.00709645
chr11	52397472	C	T	+	intronic	9530068E07Rik	.	.	.	41	38.78	0.22	0.0072385
chr1	89455230	C	T	+	UTR5	Agap1	NM_001037136:c.-200C>T, NM_178119:c.-200C>T	.	.	47	39.15	0.2	0.00752844
chr10	94463492	C	T	.	intergenic	Gm4792,Tmcc3	dist=164789;dist=51365	.	.	16	39.44	0.5	0.00774935
chr12	5010304	C	T	+	exonic	Atad2b	.	unknown	UNKNOWN	16	39.56	0.5	0.00774935
chr2	130537360	C	T	+	intronic	Ptpra	.	.	.	59	39.85	0.15	0.00825204
chr17	39846005	G	A	missing	ncRNA_exonic	Rn45s	.	.	.	482	36.74	0.42	3.70879e-71
chr1	4909899	G	A	-	UTR3	Rgs20	NM_001290372:c.*575C>T, NM_021374:c.*575C>T, NM_001177795:c.*575C>T	.	.	270	37.17	0.41	3.62744e-38
chr17	39848255	G	A	missing	ncRNA_exonic	Rn45s	.	.	.	209	36.72	0.38	3.37468e-27
chr1	132026732	G	A	-	UTR3	Mfsd4	NM_172510:c.*842C>T	.	.	651	39.57	0.12	2.71573e-24
chr17	39845719	G	A	missing	ncRNA_exonic	Rn45s	.	.	.	798	36.39	0.1	4.43417e-24
chrM	79	G	A	.	intergenic	NONE,NONE	dist=NONE;dist=NONE	.	.	3083	39.4	0.02	5.14054e-18
chr1	64786170	G	A	.	intergenic	Fzd5,Plekhm3	dist=48420;dist=2951	.	.	108	39.41	0.48	5.52516e-18
chr1	130696175	G	A	-	UTR3	Pfkfb2	NM_008825:c.*1710C>T	.	.	334	37.44	0.16	7.42413e-16
chr9	43025427	G	A	-	intronic	Arhgef12	.	.	.	40	40.38	0.85	2.66307e-15
chr11	69073568	G	A	.	downstream	Tmem107	.	.	.	371	39.38	0.13	8.86259e-15
chr1	180809857	G	A	-	intronic	H3f3a	.	.	.	142	39.71	0.31	2.94351e-14
chr11	55395280	G	A	-	UTR3	Sparc	NM_009242:c.*305C>T, NM_001290817:c.*305C>T	.	.	537	39.37	0.09	1.29983e-13
chr5	110443125	G	A	-	intronic	Fbrsl1	.	.	.	40	39.23	0.72	1.05191e-11
chr5	143063359	G	A	-	intronic	Rnf216	.	.	.	86	37.94	0.4	2.15993e-11
chr3	158026484	G	A	-	intronic	Srsf11	.	.	.	60	39.5	0.52	5.08578e-11
chr10	122565900	G	A	missing	ncRNA_exonic	A130077B15Rik	.	.	.	540	39.5	0.07	7.7367e-11
chr15	27730833	G	A	-	UTR3	Trio	NM_001081302:c.*1649C>T	.	.	86	39.21	0.36	3.37805e-10
chr10	93266850	G	A	-	intronic	Elk3	.	.	.	28	38.32	0.82	6.36577e-10
chr7	17010699	G	A	-	intronic	Ppp5c	.	.	.	88	38.75	0.34	8.94014e-10
chr11	83649281	G	A	-	UTR5	Ccl3	NM_011337:c.-4C>T	.	.	1877	39.34	0.02	9.08864e-10
chr1	36441036	G	A	-	intronic	Lman2l	.	.	.	425	38.84	0.08	1.10843e-09
chr1	13565615	G	A	-	UTR3	Tram1	NM_028173:c.*708C>T	.	.	45	40	0.58	1.61932e-09
chr11	83649298	G	A	-	UTR5	Ccl3	NM_011337:c.-21C>T	.	.	1667	39.31	0.02	3.43691e-09
chr11	82833643	G	A	-	intronic	Rffl	.	.	.	32	39.31	0.72	3.62291e-09
chr1	134076491	G	A	-	UTR3	Btg2	NM_007570:c.*878C>T	.	.	586	39.28	0.05	5.24282e-09
chr1	130696185	G	A	-	UTR3	Pfkfb2	NM_008825:c.*1700C>T	.	.	272	37.94	0.11	6.72389e-09
chr10	79952093	G	A	missing	ncRNA_intronic	Bc1	.	.	.	100	37.49	0.27	1.62345e-08
chr1	13344743	G	A	-	intronic	Ncoa2	.	.	.	537	38.77	0.05	2.00873e-08
chrM	2606	G	A	.	intergenic	NONE,NONE	dist=NONE;dist=NONE	.	.	4454	39.4	0.01	2.76639e-08
chr7	19308868	G	A	-	intronic	Fosb	.	.	.	85	38.92	0.29	5.87744e-08
chr8	88634543	G	A	-	intronic	Snx20	.	.	.	19	38.26	0.89	9.73256e-08
chr5	24109043	G	A	-	ncRNA_intronic	Mir3471-1	.	.	.	26	39.31	0.73	1.3757e-07
chr13	102903727	G	A	-	intronic	Mast4	.	.	.	31	37.84	0.65	1.44963e-07
chr2	39187622	G	A	-	intronic	Scai	.	.	.	31	37.48	0.61	4.84377e-07
chr17	63059072	G	A	-	UTR3	Fbxl17	NM_015794:c.*1199C>T	.	.	33	39.27	0.58	6.7863e-07
chr14	73362940	G	A	-	UTR3	Itm2b	NM_008410:c.*118C>T	.	.	307	38.95	0.08	1.00353e-06
chr1	74924358	G	A	-	intronic	Ccdc108	.	.	.	25	39.32	0.71	1.15476e-06
chr10	22296097	G	A	missing	intronic	Raet1a,Raet1b,Raet1c	.	.	.	31	39.97	0.58	1.52612e-06
chr16	36656816	G	A	-	intronic	Cd86	.	.	.	32	39.69	0.56	1.7699e-06
chr1	37411157	G	A	.	downstream	Inpp4a	.	.	.	43	38.81	0.44	1.93404e-06
chr17	39848096	G	A	missing	ncRNA_exonic	Rn45s	.	.	.	313	38.59	0.07	2.01505e-06
chr1	72427599	G	A	-	UTR3	March4	NM_001045533:c.*1043C>T	.	.	566	38.21	0.04	2.36263e-06
chr11	6616712	G	A	-	exonic	Tbrg4	.	synonymous SNV	Tbrg4:NM_001130457:exon12:c.C1794T:p.V598V, Tbrg4:NM_134011:exon12:c.C1794T:p.V598V	23	39.09	0.7	3.28032e-06
chr17	81607749	G	A	-	intronic	Slc8a1	.	.	.	23	39.43	0.7	3.28032e-06
chr10	65943692	G	A	.	intergenic	Ctnna3,1700023F02Rik	dist=940025;dist=176917	.	.	630	39.74	0.03	4.69827e-06
chr7	142376898	G	A	-	exonic	Ctsd	.	nonsynonymous SNV	Ctsd:NM_009983:exon8:c.C1000T:p.P334S	2119	39.48	0.01	5.24099e-06
chr12	85456812	G	A	.	intergenic	Tmed10,Fos	dist=82095;dist=17089	.	.	17	34.47	0.82	6.30183e-06
chr17	34115232	G	A	-	exonic	Brd2	.	synonymous SNV	Brd2:NM_001204973:exon7:c.C855T:p.T285T, Brd2:NM_010238:exon7:c.C855T:p.T285T	54	37.13	0.33	8.21301e-06
chr11	83648754	G	A	-	intronic	Ccl3	.	.	.	135	39.28	0.14	1.08352e-05
chr1	156429994	G	A	-	UTR3	Soat1	NM_009230:c.*1065C>T	.	.	15	39.73	0.87	1.09336e-05
chr2	75660355	G	A	-	ncRNA_intronic	Gm6793	.	.	.	15	39.67	0.87	1.09336e-05
chr10	88729986	G	A	-	UTR3	Gm4925	NM_001037166:c.*332C>T	.	.	23	39.78	0.65	1.16212e-05
chr5	113940579	G	A	.	intergenic	Coro1c,Ssh1	dist=31873;dist=1640	.	.	23	39.74	0.65	1.16212e-05
chr10	14716092	G	A	missing	ncRNA_intronic	1700016L04Rik	.	.	.	189	37.87	0.1	1.30083e-05
chr18	34867835	G	A	.	intergenic	Egr1,Etf1	dist=2879;dist=34950	.	.	32	36.5	0.5	1.43546e-05
chr1	72427603	G	A	-	UTR3	March4	NM_001045533:c.*1039C>T	.	.	504	38.27	0.04	1.71251e-05
chr1	13344741	G	A	-	intronic	Ncoa2	.	.	.	531	38.69	0.04	1.72752e-05
chr7	73523596	G	A	-	intronic	Chd2	.	.	.	17	36.29	0.76	2.95551e-05
chr1	131477687	G	A	-	intronic	Srgap2	.	.	.	79	39.53	0.22	3.0644e-05
chr17	26503328	G	A	.	intergenic	Neurl1b,Dusp1	dist=56986;dist=2263	.	.	45	37.49	0.36	3.10228e-05
chr10	61198040	G	A	-	UTR3	Adamts14	NM_001081127:c.*438C>T	.	.	30	36.87	0.5	3.20767e-05
chr3	106767991	G	A	-	exonic	Cd53	.	synonymous SNV	Cd53:NM_007651:exon4:c.C262T:p.L88L	412	39.65	0.04	3.21889e-05
chr10	117277752	G	A	-	UTR3	Lyz2	NM_017372:c.*369C>T	.	.	502	39.55	0.04	3.3203e-05
chr13	36023294	G	A	-	intronic	Lyrm4	.	.	.	14	37.21	0.86	3.43997e-05
chr6	31137474	G	A	-	ncRNA_intronic	Lincpint	.	.	.	14	39.21	0.86	3.43997e-05
chr17	39847592	G	A	missing	ncRNA_exonic	Rn45s	.	.	.	1982	39.46	0.01	3.68464e-05
chr7	43526772	G	A	.	downstream	Cd33	.	.	.	32	39.81	0.47	3.8287e-05
chr10	76461246	G	A	-	UTR3	Ybey	NM_172550:c.*1987C>T	.	.	107	38.05	0.16	3.9184e-05
chr18	15207128	G	A	.	intergenic	Kctd1,Aqp4	dist=55682;dist=182266	.	.	77	39.55	0.21	6.35761e-05
chr1	144002277	G	A	-	exonic	Rgs2	.	synonymous SNV	Rgs2:NM_009061:exon4:c.C280T:p.L94L	478	39.53	0.04	6.37267e-05
chr18	34912704	G	A	-	intronic	Etf1	.	.	.	27	39	0.52	6.45871e-05
chr3	58522608	G	A	-	UTR3	Serp1	NM_030685:c.*1220C>T	.	.	41	39.56	0.37	6.47801e-05
chr2	160360452	G	A	.	intergenic	Gm826,Mafb	dist=32958;dist=3225	.	.	42	38.74	0.36	6.74911e-05
chr9	114779773	G	A	-	intronic	Cmtm7	.	.	.	42	38	0.36	6.74911e-05
chr10	65943619	G	A	.	intergenic	Ctnna3,1700023F02Rik	dist=939952;dist=176990	.	.	45	38.76	0.35	7.01492e-05
chr4	131901640	G	A	-	ncRNA_exonic	Gm12992	.	.	.	30	38.07	0.48	7.82036e-05
chr1	88525567	G	A	.	intergenic	Glrp1,Gm19589	dist=15501;dist=25950	.	.	114	38.92	0.14	8.32716e-05
chr1	130695041	G	A	-	UTR3	Pfkfb2	NM_008825:c.*2844C>T	.	.	32	38.19	0.45	9.15738e-05
chr13	40715914	G	A	-	UTR3	Tfap2a	NM_001122948:c.*1201C>T, NM_011547:c.*1201C>T, NM_001301674:c.*1201C>T	.	.	22	37.36	0.59	9.79769e-05
chr6	122848370	G	A	-	UTR3	C3ar1	NM_009779:c.*1453C>T	.	.	167	39.53	0.1	9.84175e-05
chr10	80245102	G	A	missing	ncRNA_intronic	Bc1	.	.	.	193	38.6	0.08	0.000103143
chr2	6566149	G	A	-	intronic	Celf2	.	.	.	13	37.23	0.85	0.00010634
chr1	36441044	G	A	-	intronic	Lman2l	.	.	.	249	38.47	0.06	0.000110145
chr1	64123036	G	A	.	intergenic	Klf7,Creb1	dist=1647;dist=409768	.	.	63	38.83	0.24	0.000112918
chr14	102977694	G	A	-	UTR3	Kctd12	NM_177715:c.*3763C>T	.	.	385	39.71	0.04	0.000119344
chr1	13344747	G	A	-	intronic	Ncoa2	.	.	.	519	38.78	0.03	0.000123821
chr1	13344751	G	A	-	intronic	Ncoa2	.	.	.	592	38.71	0.03	0.000125396
chr8	122432381	G	A	-	intronic	Cyba	.	.	.	24	39.04	0.54	0.000128273
chr6	3201537	G	A	.	intergenic	NONE,Gm8579	dist=NONE;dist=86982	.	.	2087	39.35	0.01	0.000133879
chr19	41343058	G	A	-	intronic	Pik3ap1	.	.	.	25	38.04	0.52	0.000143376
chr5	136302595	G	A	-	intronic	Cux1	.	.	.	18	39.5	0.67	0.000148313
chr2	44996772	G	A	-	exonic	Zeb2	.	nonsynonymous SNV	Zeb2:NM_001289521:exon7:c.C2140T:p.P714S, Zeb2:NM_015753:exon8:c.C2140T:p.P714S	109	39.28	0.14	0.000164865
chr14	54746136	G	A	-	intronic	Slc7a8	.	.	.	14	36.5	0.79	0.000170503
chr19	4787850	G	A	-	exonic	Gm21992,Rbm4	.	nonsynonymous SNV	Gm21992:NM_001290128:exon2:c.C530T:p.T177I, Rbm4:NM_001290122:exon3:c.C605T:p.T202I, Rbm4:NM_001290123:exon3:c.C605T:p.T202I, Gm21992:NM_001290127:exon3:c.C953T:p.T318I, Rbm4:NM_009032:exon3:c.C605T:p.T202I	14	39	0.79	0.000170503
chr8	34137239	G	A	-	UTR3	Leprotl1	NM_026609:c.*483C>T	.	.	14	39.86	0.79	0.000170503
chr5	67619342	G	A	-	UTR3	Atp8a1	NM_001284345:c.*3257C>T, NM_001038999:c.*3257C>T, NM_009727:c.*3257C>T	.	.	19	40.21	0.63	0.000181812
chr7	28378593	G	A	-	intronic	Zfp36	.	.	.	188	38.03	0.08	0.000201108
chr7	19304081	G	A	-	UTR3	Fosb	NM_008036:c.*760C>T	.	.	212	39.33	0.07	0.000207214
chr3	104848220	G	A	-	intronic	Capza1	.	.	.	20	40.3	0.6	0.000215813
chr1	36441040	G	A	-	intronic	Lman2l	.	.	.	342	38.74	0.04	0.000226131
chr3	83863751	G	A	.	intergenic	Tlr2,D930015E06Rik	dist=22143;dist=34536	.	.	21	37.19	0.57	0.000249856
chr10	65944263	G	A	.	intergenic	Ctnna3,1700023F02Rik	dist=940596;dist=176346	.	.	40	39.17	0.33	0.000334539
chr12	113420247	G	A	.	intergenic	Tmem121,Adam6b	dist=230725;dist=69318	.	.	115	39.01	0.12	0.000338817
chr10	65944262	G	A	.	intergenic	Ctnna3,1700023F02Rik	dist=940595;dist=176347	.	.	45	39.24	0.29	0.000381933
chr6	56794698	G	A	-	intronic	Kbtbd2	.	.	.	13	39.23	0.77	0.000491318
chr1	71311657	G	A	-	intronic	Abca12	.	.	.	30	39.3	0.41	0.000498433
chr2	45046652	G	A	-	intronic	Zeb2	.	.	.	31	39.39	0.39	0.000551376
chr18	15198053	G	A	.	intergenic	Kctd1,Aqp4	dist=46607;dist=191341	.	.	93	39.38	0.14	0.000621813
chr16	84954868	G	A	-	UTR3	App	NM_001198824:c.*463C>T, NM_001198826:c.*463C>T, NM_001198823:c.*463C>T, NM_001198825:c.*463C>T, NM_007471:c.*463C>T	.	.	14	38.71	0.71	0.000669548
chr5	92449909	G	A	-	exonic	Scarb2	.	synonymous SNV	Scarb2:NM_007644:exon9:c.C1149T:p.F383F	139	39.49	0.09	0.000711407
chr2	32387082	G	A	-	exonic	Lcn2	.	nonsynonymous SNV	Lcn2:NM_008491:exon2:c.C221T:p.T74I	150	39.39	0.09	0.000725323
chr11	70381239	G	A	.	intergenic	Alox15,Pelp1	dist=29208;dist=11642	.	.	23	40.78	0.48	0.000833959
chr9	120049950	G	A	-	UTR3	Cx3cr1	NM_009987:c.*1320C>T	.	.	615	38.82	0.02	0.000866662
chr17	39848699	G	A	missing	ncRNA_exonic	Rn45s	.	.	.	1007	38.65	0.01	0.000885492
chr2	158137267	G	A	-	intronic	Tgm2	.	.	.	50	39.76	0.24	0.000903566
chr4	136011173	G	A	-	exonic	Tceb3	.	nonsynonymous SNV	Tceb3:NM_013736:exon4:c.C475T:p.H159Y	11	39.18	0.82	0.000952608
chr13	51733721	G	A	-	intronic	Sema4d	.	.	.	64	39.08	0.19	0.00105487
chr11	16938101	G	A	-	ncRNA_intronic	Eldr	.	.	.	77	39.01	0.16	0.00115278
chr7	19307349	G	A	-	exonic	Fosb	.	nonsynonymous SNV	Fosb:NM_008036:exon2:c.C218T:p.P73L	90	37.78	0.13	0.00122548
chr14	40905603	G	A	.	downstream	Tspan14	.	.	.	32	39.75	0.34	0.00132591
chr1	175963049	G	A	-	UTR3	Pld5	NM_176916:c.*779C>T, NM_001195816:c.*779C>T	.	.	18	37.61	0.56	0.00136395
chr1	10150534	G	A	-	intronic	Arfgef1	.	.	.	33	39.97	0.33	0.00136943
chr14	33175273	G	A	-	intronic	Wdfy4	.	.	.	12	39.17	0.75	0.00137973
chr6	38691310	G	A	.	intergenic	Clec2l,Hipk2	dist=10445;dist=6530	.	.	12	39.58	0.75	0.00137973
chr1	63159637	G	A	-	intronic	Ndufs1	.	.	.	140	38.1	0.09	0.00138774
chr7	28378123	G	A	-	exonic	Zfp36	.	nonsynonymous SNV	Zfp36:NM_011756:exon2:c.C395T:p.P132L	186	39.67	0.06	0.00146369
chr1	105278743	G	A	-	UTR3	Rnf152	NM_178779:c.*5476C>T, NM_001160368:c.*5476C>T	.	.	191	38.3	0.06	0.00146742
chr11	51990288	G	A	-	intronic	Ube2b	.	.	.	19	39.21	0.53	0.00152142
chr10	65943914	G	A	.	intergenic	Ctnna3,1700023F02Rik	dist=940247;dist=176695	.	.	248	39.84	0.05	0.00152302
chr10	65943604	G	A	.	intergenic	Ctnna3,1700023F02Rik	dist=939937;dist=177005	.	.	408	39.35	0.03	0.00159452
chr1	72427605	G	A	-	UTR3	March4	NM_001045533:c.*1037C>T	.	.	431	38.19	0.03	0.00160026
chr1	36441032	G	A	-	intronic	Lman2l	.	.	.	507	38.75	0.02	0.00161652
chr11	55394904	G	A	-	UTR3	Sparc	NM_009242:c.*681C>T, NM_001290817:c.*681C>T	.	.	903	38.89	0.01	0.00165672
chr1	130695027	G	A	-	UTR3	Pfkfb2	NM_008825:c.*2858C>T	.	.	46	37.39	0.24	0.00179861
chr13	113598340	G	A	-	intronic	Snx18	.	.	.	13	37.85	0.69	0.00180374
chr5	101910398	G	A	-	intronic	Wdfy3	.	.	.	13	39.92	0.69	0.00180374
chr1	185309340	G	A	-	intronic	Iars2	.	.	.	21	40.43	0.48	0.00181279
chr9	64186795	G	A	-	exonic	Map2k1	.	nonsynonymous SNV	Map2k1:NM_008927:exon11:c.C1072T:p.H358Y	21	39.14	0.48	0.00181279
chr2	60117105	G	A	-	intronic	Baz2b	.	.	.	23	40.35	0.43	0.00207376
chr9	88466849	G	A	-	intronic	Syncrip	.	.	.	23	38.61	0.43	0.00207376
chr14	54405197	G	A	-	intronic	Slc7a7	.	.	.	66	39.47	0.17	0.00217236
chr4	143139180	G	A	-	intronic	Prdm2	.	.	.	14	39.64	0.64	0.00221205
chr1	153481144	G	A	-	exonic	Dhx9	.	nonsynonymous SNV	Dhx9:NM_007842:exon4:c.C358T:p.L120F	25	39.2	0.4	0.00230704
chr2	132252237	G	A	-	intronic	Pcna	.	.	.	104	39.34	0.11	0.00251555
chr1	56795715	G	A	-	UTR3	Satb2	NM_139146:c.*1068C>T	.	.	16	39.88	0.6	0.0025987
chr2	166622066	G	A	-	intronic	Prex1	.	.	.	28	39.04	0.36	0.00261192
chr1	36441048	G	A	-	intronic	Lman2l	.	.	.	158	38.74	0.07	0.00273172
chr9	116114667	G	A	-	intronic	Tgfbr2	.	.	.	10	39.4	0.8	0.00273875
chr9	75546465	G	A	-	intronic	Tmod3	.	.	.	30	40.1	0.33	0.00278955
chr15	98738147	G	A	-	UTR3	Arf3	NM_007478:c.*2186C>T	.	.	230	39.39	0.05	0.00286649
chr14	54752147	G	A	-	intronic	Slc7a8	.	.	.	32	39	0.31	0.00294974
chr12	110689710	G	A	.	intergenic	1700001K19Rik,Hsp90aa1	dist=7091;dist=1326	.	.	16	37	0.56	0.00296142
chr1	52164876	G	A	-	UTR3	Gls	NM_001081081:c.*1282C>T	.	.	338	39.51	0.03	0.00296296
chr11	55394699	G	A	-	UTR3	Sparc	NM_009242:c.*886C>T, NM_001290817:c.*886C>T	.	.	407	35.46	0.03	0.0029982
chr17	39845322	G	A	missing	ncRNA_exonic	Rn45s	.	.	.	1996	37.35	0.01	0.00313761
chr4	9452278	G	A	-	UTR3	Asph	NM_001177849:c.*1017C>T, NM_001290367:c.*1017C>T, NM_023066:c.*1017C>T	.	.	18	38.44	0.5	0.00361513
chr2	31057343	G	A	-	intronic	Fnbp1	.	.	.	11	38.91	0.73	0.0037594
chr9	41108794	G	A	-	intronic	Ubash3b	.	.	.	11	38.91	0.73	0.0037594
chr1	74923994	G	A	-	intronic	Ccdc108	.	.	.	52	36.88	0.19	0.00395905
chr16	92683045	G	A	-	intronic	Runx1	.	.	.	58	37.52	0.17	0.00413975
chr17	35838114	G	A	-	UTR5	Tubb5	NM_011655:c.-61C>T	.	.	73	38.92	0.14	0.00447086
chr4	122867530	G	A	-	exonic	Cap1	.	nonsynonymous SNV	Cap1:NM_001301067:exon6:c.C476T:p.A159V, Cap1:NM_007598:exon6:c.C476T:p.A159V	85	38.67	0.12	0.00465658
chr10	109827831	G	A	-	intronic	Nav3	.	.	.	22	38.05	0.41	0.00467097
chr10	127661846	G	A	-	intronic	Nab2	.	.	.	89	39.45	0.11	0.00470796
chr4	9633461	G	A	-	intronic	Asph	.	.	.	12	39.42	0.67	0.00471127
chr7	137257982	G	A	-	intronic	Ebf3	.	.	.	12	39.75	0.67	0.00471127
chr7	67268664	G	A	-	intronic	Mef2a	.	.	.	12	40	0.67	0.00471127
chr1	131075433	G	A	-	intronic	Mapkapk2	.	.	.	24	39.71	0.38	0.00509751
chr9	107614863	G	A	-	UTR3	Gnai2	NM_008138:c.*259C>T	.	.	137	39.09	0.07	0.00509853
chr1	79608182	G	A	-	UTR3	Ap1s3	NM_183027:c.*985C>T	.	.	211	38.69	0.05	0.00536002
chr1	119383966	G	A	.	intergenic	Gli2,Inhbb	dist=330347;dist=31499	.	.	235	38.49	0.04	0.00540823
chr1	64786104	G	A	.	intergenic	Fzd5,Plekhm3	dist=48354;dist=3017	.	.	254	38.68	0.04	0.00544155
chr1	191177474	G	A	-	UTR5	Atf3	NM_007498:c.-4C>T	.	.	452	39.46	0.02	0.00562331
chr2	163629185	G	A	-	exonic	Serinc3	.	synonymous SNV	Serinc3:NM_012032:exon7:c.C816T:p.S272S	463	39.31	0.02	0.00562839
chr1	191179190	G	A	-	intronic	Atf3	.	.	.	481	39.65	0.02	0.00563791
chr12	84757040	G	A	-	UTR3	Npc2	NM_023409:c.*86C>T	.	.	27	38.85	0.33	0.00564047
chr1	155097861	G	A	-	UTR3	Ier5	NM_010500:c.*643C>T	.	.	569	39.79	0.02	0.00567192
chrM	3481	G	A	.	intergenic	NONE,NONE	dist=NONE;dist=NONE	.	.	672	37.76	0.01	0.00570048
chrM	14566	G	A	.	intergenic	NONE,NONE	dist=NONE;dist=NONE	.	.	1013	39.58	0.01	0.00575375
chr1	191180551	G	A	-	intronic	Atf3	.	.	.	1772	39.54	0.01	0.00579889
chr11	3928481	G	A	-	intronic	Tcn2	.	.	.	31	38.23	0.29	0.00622508
chr8	25154688	G	A	-	UTR3	Tacc1	NM_199323:c.*5064C>T, NM_177089:c.*5064C>T	.	.	15	39.53	0.53	0.00709645
chr7	104300506	G	A	-	intronic	Trim12a	.	.	.	45	37.27	0.2	0.00752844
chr1	42701648	G	A	missing	ncRNA_exonic	2900092D14Rik	.	.	.	17	38.71	0.5	0.00774935
chr1	163246732	G	A	-	UTR3	Prrx1	NM_011127:c.*1526C>T, NM_175686:c.*1682C>T	.	.	52	36	0.17	0.00793579
chr11	16994967	G	A	-	intronic	Plek	.	.	.	62	39.35	0.15	0.00836687
* Relative to mm10
Minimum read depth: 10
Minimum base quality: 25
Editing frequency: ≤0.1 ≥ 0.89
p value: 0.05

## Sheet: APOBEC_clinical
Chr	Position*	Ref	Alt	strand	Func.refGene	Gene.refGene	GeneDetail.refGene	ExonicFunc.refGene	AAChange.refGene	Read_depth	Quality_score	Variant_allele_frequency	P_value
chrM	126	C	T	.	intergenic	NONE,NONE	dist=NONE;dist=NONE		.	7494	39.6	0.01	4.61151e-31
chr2	122152707	C	T	+	UTR3	B2m	NM_009735:c.*72C>T		.	7005	39.7	0.01	1.12888e-28
chr2	122152763	C	T	+	UTR3	B2m	NM_009735:c.*128C>T		.	4975	39.69	0.01	3.06466e-21
chr2	122152751	C	T	+	UTR3	B2m	NM_009735:c.*116C>T		.	5300	39.77	0.01	7.49771e-19
	122152687	C	T	+	UTR3	B2m	NM_009735:c.*52C>T		.	7041	39.75	0.01	7.86307e-19
chr2	122152759	C	T	+	UTR3	B2m	NM_009735:c.*124C>T		.	5416	39.5	0.01	6.92592e-16
chrM	127	C	T	.	intergenic	NONE,NONE	dist=NONE;dist=NONE		.	7511	39.68	0.01	1.41748e-15
chr3	95556230	C	T	+	UTR3	Ctss	NM_001267695:c.*45C>T, NM_021281:c.*45C>T		.	3063	39.62	0.01	1.69073e-11
chr2	122152845	C	T	+	UTR3	B2m	NM_009735:c.*210C>T		.	5602	39.98	0.01	1.78711e-11
chr2	122152826	C	T	+	UTR3	B2m	NM_009735:c.*191C>T		.	6540	39.75	0.01	3.53298e-11
chr2	122152694	C	T	+	UTR3	B2m	NM_009735:c.*59C>T		.	6733	39.73	0.01	2.64485e-10
chr18	60804471	C	T	+	intronic	Cd74	.		.	2195	39.45	0.01	1.35734e-08
chr3	95556296	C	T	+	UTR3	Ctss	NM_001267695:c.*111C>T, NM_021281:c.*111C>T	.	.	2020	39.56	0.01	3.75521e-07
chr3	95556213	C	T	+	UTR3	Ctss	NM_001267695:c.*28C>T, NM_021281:c.*28C>T	.	.	3780	39.79	0.01	1.44498e-06
chr14	63142894	C	T	+	UTR3	Ctsb	NM_007798:c.*565C>T	.	.	1229	39.49	0.01	3.60667e-05
chr3	95556253	C	T	+	UTR3	Ctss	NM_001267695:c.*68C>T, NM_021281:c.*68C>T	.	.	2647	39.84	0.01	3.71705e-05
chr2	122152893	C	T	+	UTR3	B2m	NM_009735:c.*258C>T	.	.	2821	39.78	0.01	3.72302e-05
chr3	95556234	C	T	+	UTR3	Ctss	NM_001267695:c.*49C>T, NM_021281:c.*49C>T	.	.	2673	39.47	0.01	0.00013463
chr2	122152928	C	T	+	UTR3	B2m	NM_009735:c.*293C>T	.	.	2117	39.65	0.01	0.000253818
chr2	122152912	C	T	+	UTR3	B2m	NM_009735:c.*277C>T	.	.	2353	39.83	0.01	0.000254372
chr3	95545417	C	T	+	exonic	Ctss	.	nonsynonymous SNV	Ctss:NM_001267695:exon5:c.C511T:p.L171F, Ctss:NM_021281:exon5:c.C508T:p.L170F	2725	39.5	0.01	0.000255056
chr1	143749613	C	T	+	UTR3	Glrx2	NM_001038593:c.*2974C>T, NM_001038592:c.*2974C>T, NM_023505:c.*2974C>T, NM_001038594:c.*2974C>T	.	.	869	38.76	0.01	0.000880778
chr14	63142777	C	T	+	UTR3	Ctsb	NM_007798:c.*448C>T	.	.	1339	37.82	0.01	0.000892867
chr19	12464577	C	T	+	UTR3	Mpeg1	NM_010821:c.*1235C>T	.	.	829	39.42	0.01	0.00165209
chr7	143062590	C	T	+	exonic	Cd81	.	nonsynonymous SNV	Cd81:NM_133655:exon2:c.C164T:p.P55L	1195	39.45	0.01	0.0016694
chr19	9982905	C	T	+	exonic	Fth1	.	synonymous SNV	Fth1:NM_010239:exon1:c.C36T:p.N12N	770	38.63	0.01	0.00308036
chr19	12464653	C	T	+	UTR3	Mpeg1	NM_010821:c.*1311C>T	.	.	831	39.73	0.01	0.00308718
chr11	102433274	C	T	+	exonic	Grn	.	nonsynonymous SNV	Grn:NM_008175:exon3:c.C227T:p.T76I	1381	39.59	0.01	0.00578182
chr18	61130765	C	T	+	UTR3	Csf1r	NM_001037859:c.*285C>T	.	.	1452	39.63	0.01	0.0057856
chrM	2588	G	A	.	intergenic	NONE,NONE	dist=NONE;dist=NONE	.	.	5990	39.43	0.01	1.21203e-12
chr11	83649299	G	A	-	UTR5	Ccl3	NM_011337:c.-22C>T	.	.	2366	39.43	0.01	9.36172e-10
chr11	83649298	G	A	-	UTR5	Ccl3	NM_011337:c.-21C>T	.	.	2456	39.39	0.01	1.01061e-07
chrM	79	G	A	.	intergenic	NONE,NONE	dist=NONE;dist=NONE	.	.	2496	39.43	0.01	3.80501e-07
chr7	28378123	G	A	-	exonic	Zfp36	.	nonsynonymous SNV	Zfp36:NM_011756:exon2:c.C395T:p.P132L	1421	39.36	0.01	1.89643e-05
chr7	28377254	G	A	-	UTR3	Zfp36	NM_011756:c.*304C>T	.	.	2340	39.35	0.01	1.9377e-05
chr12	102405853	G	A	-	exonic	Lgmn	.	synonymous SNV	Lgmn:NM_011175:exon4:c.C267T:p.I89I	1038	39.14	0.01	0.000248101
chr2	163625343	G	A	-	UTR3	Serinc3	NM_012032:c.*98C>T	.	.	1434	39.63	0.01	0.000251188
chr1	4909940	G	A	-	UTR3	Rgs20	NM_001290372:c.*534C>T, NM_021374:c.*534C>T, NM_001177795:c.*534C>T	.	.	939	38.77	0.01	0.000883273
chr17	34283705	G	A	-	exonic	H2-Aa		synonymous SNV	H2-Aa:NM_010378:exon3:c.C486T:p.T162T	2354	38.89	0.01	0.0009026
chr6	3201537	G	A	.	intergenic	NONE,Gm8579	dist=NONE;dist=86982		.	2206	39.34	0.01	0.00168748
chr11	118396776	G	A	-	exonic	Lgals3bp		synonymous SNV	Lgals3bp:NM_011150:exon5:c.C444T:p.D148D	986	39.69	0.01	0.00310072
chr2	122152745	C	T	+	UTR3	B2m	NM_009735:c.*110C>T		.	5633	37.86	0.02	2.07638e-28
chr3	95556228	C	T	+	UTR3	Ctss	NM_001267695:c.*43C>T, NM_021281:c.*43C>T	.	.	3327	39.63	0.02	1.62043e-16
chrM	1207	C	T	.	intergenic	NONE,NONE	dist=NONE;dist=NONE		.	3495	39.4	0.02	2.52139e-15
chr3	95556291	C	T	+	UTR3	Ctss	NM_001267695:c.*106C>T, NM_021281:c.*106C>T	.	.	2132	39.78	0.02	4.4282e-15
chr4	130913399	C	T	+	exonic	Laptm5		stopgain	Laptm5:NM_010686:exon1:c.C52T:p.R18X	959	39.08	0.02	0.000247185
chr19	12464824	C	T	+	UTR3	Mpeg1	NM_010821:c.*1482C>T		.	572	39.4	0.02	0.000455287
chr14	63143034	C	T	+	UTR3	Ctsb	NM_007798:c.*705C>T		.	822	39.41	0.02	0.000465246
chr7	100499255	C	T	+	exonic	Ucp2		nonsynonymous SNV	Ucp2:NM_011671:exon8:c.C835T:p.R279C	577	39.41	0.02	0.0008635
chr1	167331668	C	T	+	UTR3	Tmco1	NM_001039483:c.*1403C>T		.	602	37.73	0.02	0.000865461
chr17	34137353	C	T	+	exonic	H2-DMa		nonsynonymous SNV	H2-DMa:NM_010386:exon3:c.C328T:p.R110W	464	39.15	0.02	0.00301884
chr18	60804120	C	T	+	intronic	Cd74	.	.	.	713	39.41	0.02	0.00307281
chr8	13174874	C	T	+	UTR3	Lamp1	NM_010684:c.*316C>T		.	486	39.54	0.02	0.00564017
chr11	82101926	C	T	+	exonic	Ccl12		synonymous SNV	Ccl12:NM_011331:exon1:c.C27T:p.L9L	562	39.33	0.02	0.0056696
chr10	65943643	C	T	.	intergenic	Ctnna3,1700023F02Rik	dist=939976;dist=176966		.	640	39.67	0.02	0.00569232
chr5	113794777	G	A	-	UTR3	Tmem119	NM_146162:c.*119C>T		.	1294	39.1	0.02	9.51236e-08
chr7	19696364	G	A	-	UTR3	Apoe	NM_009696:c.*16C>T, NM_001305843:c.*16C>T, NM_001305844:c.*16C>T, NM_001305819:c.*16C>T	.	.	1254	39.3	0.02	5.07854e-06
chr10	65943692	G	A	.	intergenic	Ctnna3,1700023F02Rik	dist=940025;dist=176917		.	861	39.8	0.02	6.75041e-05
chr1	4909936	G	A	-	UTR3	Rgs20	NM_001290372:c.*538C>T, NM_021374:c.*538C>T, NM_001177795:c.*538C>T	.	.	1002	38.61	0.02	6.81994e-05
chr1	13344751	G	A	-	intronic	Ncoa2	.	.	.	695	38.66	0.02	0.000127108
chr1	13344737	G	A	-	intronic	Ncoa2	.	.	.	573	38.67	0.02	0.000863053
chr1	72427589	G	A	-	UTR3	March4	NM_001045533:c.*1053C>T		.	679	38.49	0.02	0.000871199
chr10	117278043	G	A	-	UTR3	Lyz2	NM_017372:c.*78C>T		.	535	39.41	0.02	0.00303951
chr1	13344741	G	A	-	intronic	Ncoa2	.	.	.	611	38.73	0.02	0.00305627
chr1	4909906	G	A	-	UTR3	Rgs20	NM_001290372:c.*568C>T, NM_021374:c.*568C>T, NM_001177795:c.*568C>T	.	.	420	37.33	0.02	0.00560365
chr1	130696177	G	A	-	UTR3	Pfkfb2	NM_008825:c.*1708C>T		.	427	38.35	0.02	0.00560959
chr7	143052957	G	A	-	ncRNA_intronic	R74862	.	.	.	573	38.82	0.02	0.00567322
chr1	72427587	G	A	-	UTR3	March4	NM_001045533:c.*1055C>T		.	665	38.47	0.02	0.00569857
chr19	12464705	C	T	+	UTR3	Mpeg1	NM_010821:c.*1363C>T		.	742	39.59	0.03	4.812e-06
chr1	167331650	C	T	+	UTR3	Tmco1	NM_001039483:c.*1385C>T		.	518	38.06	0.03	0.000123796
chr1	74385935	C	T	+	UTR3	Slc11a1	NM_013612:c.*429C>T		.	418	38.51	0.03	0.00159668
chr1	9940677	C	T	+	UTR3	Mcmdc2	NM_177722:c.*133C>T		.	323	39.71	0.03	0.00553095
chr1	60478600	C	T	+	UTR3	Abi2	NM_001198571:c.*1685C>T, NM_001198570:c.*593C>T, NM_198127:c.*1685C>T	.	.	360	38.16	0.03	0.0055635
chr10	65943634	C	T	.	intergenic	Ctnna3,1700023F02Rik	dist=939967;dist=176975		.	393	38.59	0.03	0.00558883
chr11	17005027	G	A	-	intronic	Plek	.	.	.	902	39.41	0.03	3.44334e-07
chr1	13344739	G	A	-	intronic	Ncoa2	.	.	.	587	38.5	0.03	3.3888e-05
chr1	13344743	G	A	-	intronic	Ncoa2	.	.	.	623	38.64	0.03	0.000125991
chr1	130696175	G	A	-	UTR3	Pfkfb2	NM_008825:c.*1710C>T		.	433	38.39	0.03	0.00300746
chr2	122152871	C	T	+	UTR3	B2m	NM_009735:c.*236C>T		.	3278	39.74	0.04	9.5373e-41
chr10	122565919	C	T	missing	ncRNA_exonic	A130077B15Rik	.	.	.	851	39.63	0.04	3.84158e-10
chr11	82102715	C	T	+	exonic	Ccl12		nonsynonymous SNV	Ccl12:NM_011331:exon2:c.C178T:p.R60W	699	39.52	0.04	4.32181e-08
chr19	12464689	C	T	+	UTR3	Mpeg1	NM_010821:c.*1347C>T		.	664	39.11	0.04	3.25292e-07
chr12	112764035	C	T	+	exonic	Pld4		synonymous SNV	Pld4:NM_178911:exon4:c.C351T:p.A117A	356	39.59	0.04	0.000117955
chr10	65943453	C	T	.	intergenic	Ctnna3,1700023F02Rik	dist=939786;dist=177156		.	342	39.92	0.04	0.00157294
chr13	5862588	C	T	+	intronic	Klf6	.	.	.	262	39.42	0.04	0.00545568
chr1	72427599	G	A	-	UTR3	March4	NM_001045533:c.*1043C>T		.	745	38.07	0.04	8.64025e-08
chr1	36441036	G	A	-	intronic	Lman2l	.	.	.	370	38.63	0.04	0.000118651
chr1	36441040	G	A	-	intronic	Lman2l	.	.	.	298	38.24	0.04	0.00155287
chr4	134127654	G	A	-	UTR3	Sh3bgrl3	NM_080559:c.*87C>T		.	294	38.53	0.04	0.00293204
chr17	39845719	G	A	missing	ncRNA_exonic	Rn45s	.		.	301	36.8	0.04	0.00293755
chr1	81338437	G	A	.	intergenic	Nyap2,Mir6344	dist=66786;dist=793479		.	254	38.24	0.04	0.00544155
chr2	122152682	C	T	+	UTR3	B2m	NM_009735:c.*47C>T		.	6599	39.75	0.05	1.81435e-102
chr2	122152742	C	T	+	UTR3	B2m	NM_009735:c.*107C>T		.	6022	39.59	0.05	1.1178e-83
chr10	65943972	C	T	.	intergenic	Ctnna3,1700023F02Rik	dist=940305;dist=176637		.	554	39.49	0.05	1.01929e-08
chr10	122565867	C	T	missing	ncRNA_exonic	A130077B15Rik	.	.	.	321	39.18	0.05	0.000223955
chr1	58846968	C	T	+	UTR3	Casp8	NM_009812:c.*214C>T, NM_001277926:c.*214C>T, NM_001080126:c.*214C>T	.	.	207	37.94	0.05	0.00535056
chr19	40994027	G	A	-	exonic	Blnk		nonsynonymous SNV	Blnk:NM_008528:exon1:c.C32T:p.A11V	337	39.56	0.05	6.02994e-05
chr11	120579157	G	A	-	UTR3	Arhgdia	NM_133796:c.*74C>T		.	249	39.65	0.05	0.00152374
chr12	67661216	C	T	missing	ncRNA_exonic	Gm17821	.	.	.	155	39.52	0.06	0.0051802
chr1	40491498	C	T	+	UTR3	Il18r1	NM_001161842:c.*265C>T, NM_001161843:c.*265C>T	.	.	168	36.73	0.06	0.00523174
chr1	58846948	C	T	+	UTR3	Casp8	NM_009812:c.*194C>T, NM_001277926:c.*194C>T, NM_001080126:c.*194C>T	.	.	181	38.69	0.06	0.00527283
chr15	102489782	C	T	+	exonic	Pcbp2	.	nonsynonymous SNV	Pcbp2:NM_001174073:exon11:c.C737T:p.S246F, Pcbp2:NM_001103166:exon12:c.C764T:p.S255F, Pcbp2:NM_011042:exon12:c.C818T:p.S273F, Pcbp2:NM_001103165:exon13:c.C857T:p.S286F	180	39.24	0.06	0.00527601
chr1	130696185	G	A	-	UTR3	Pfkfb2	NM_008825:c.*1700C>T		.	340	38.53	0.06	4.10404e-06
chr1	88698583	G	A	-	UTR3	Arl4c	NM_177305:c.*2503C>T		.	280	38.27	0.06	2.9631e-05
chr1	173599105	G	A	-	UTR5	Pydc4	NM_001177349:c.-3808C>T, NM_001177350:c.-3808C>T	.	.	218	37.58	0.06	0.00040472
chr1	173599103	G	A	-	UTR5	Pydc4	NM_001177349:c.-3806C>T, NM_001177350:c.-3806C>T	.	.	208	37.58	0.06	0.000773732
chr19	40983791	G	A	-	intronic	Blnk	.	.	.	166	38.67	0.06	0.00522805
chr17	39846004	C	T	missing	ncRNA_exonic	Rn45s	.	.	.	521	36.63	0.07	6.19786e-10
chr1	172506901	C	T	+	UTR3	Tagln2	NM_178598:c.*193C>T		.	438	38.31	0.07	4.57969e-09
chr18	60807041	C	T	+	intronic	Cd74	.	.	.	265	37.27	0.07	2.91951e-05
chr10	122565421	C	T	missing	ncRNA_exonic	A130077B15Rik	.	.	.	169	39.33	0.07	0.00275947
chr7	88310320	C	T	+	UTR3	Ctsc	NM_009982:c.*418C>T		.	142	39.55	0.07	0.00512452
chr10	65943914	G	A	.	intergenic	Ctnna3,1700023F02Rik	dist=940247;dist=176695		.	314	39.77	0.07	2.0174e-06
chr1	173599125	G	A	-	UTR5	Pydc4	NM_001177349:c.-3828C>T, NM_001177350:c.-3828C>T	.	.	205	38.09	0.07	0.000400136
chr2	122152804	C	T	+	UTR3	B2m	NM_009735:c.*169C>T		.	5942	39.86	0.08	3.75604e-141
chr8	15519937	C	T	.	intergenic	Myom2,Csmd1	dist=386518;dist=372608		.	1638	39.22	0.08	3.50998e-39
chr1	61768849	C	T	+	intronic	Pard3b	.	.	.	330	38.37	0.08	6.45318e-08
chr1	16709579	C	T	+	UTR3	Ly96	NM_016923:c.*42C>T, NM_001159711:c.*42C>T	.	.	160	38.5	0.08	0.00142244
chr9	107614976	G	A	-	UTR3	Gnai2	NM_008138:c.*146C>T		.	299	39.09	0.08	2.47626e-07
chr1	36441048	G	A	-	intronic	Lman2l	.	.	.	146	38.2	0.08	0.00139819
chr11	82102713	C	T	+	exonic	Ccl12		nonsynonymous SNV	Ccl12:NM_011331:exon2:c.C176T:p.P59L	694	39.36	0.09	1.97476e-19
chr1	85682758	C	T	+	UTR3	Sp100	NM_001313714:c.*483C>T		.	215	37.91	0.09	6.89523e-06
chr10	14716092	G	A	missing	ncRNA_intronic	1700016L04Rik	.		.	225	37.88	0.09	3.49791e-06
chr14	73385212	G	A	-	UTR5	Itm2b	NM_008410:c.-86C>T		.	208	38.61	0.09	2.7039e-05
chr11	86582590	G	A	.	intergenic	Tubd1,Vmp1	dist=15230;dist=1275		.	118	39.15	0.09	0.00258001
chr17	34115464	G	A	-	exonic	Brd2		synonymous SNV	Brd2:NM_001204973:exon6:c.C720T:p.P240P, Brd2:NM_010238:exon6:c.C720T:p.P240P	129	38.4	0.09	0.002637
chr5	134221350	G	A	-	UTR3	Ncf1	NM_001286037:c.*400C>T, NM_010876:c.*400C>T	.	.	106	39.36	0.09	0.00488499
chr10	79895038	C	T	missing	ncRNA_intronic	Bc1	.	.	.	208	39.6	0.1	6.79351e-06
chr1	59873000	C	T	+	UTR3	Bmpr2	NM_007561:c.*2515C>T		.	133	39.78	0.1	0.000702927
chr1	85682776	C	T	+	UTR3	Sp100	NM_001313714:c.*501C>T		.	111	38.39	0.1	0.00254943
chr14	54664973	G	A	-	exonic	Acin1	.	nonsynonymous SNV	Acin1:NM_001085473:exon6:c.C1361T:p.S454F, Acin1:NM_023190:exon6:c.C1361T:p.S454F	113	38.9	0.1	0.0025651
chr10	30195525	C	T	.	downstream	Cenpw	.	.	.	231	39.22	0.11	2.12076e-07
chr11	69073563	C	T	.	downstream	Tmem107	.	.	.	200	39.51	0.11	1.63644e-06
chr16	49911398	C	T	+	UTR3	Cd47	NM_010581:c.*521C>T		.	88	38.88	0.11	0.00469553
chr8	41341301	G	A	-	UTR3	Asah1	NM_019734:c.*295C>T		.	276	39.76	0.11	1.39779e-08
chr1	105278743	G	A	-	UTR3	Rnf152	NM_178779:c.*5476C>T, NM_001160368:c.*5476C>T	.	.	230	38.63	0.11	1.0419e-07
chr11	16938101	G	A	-	ncRNA_intronic	Eldr	.	.	.	113	39.45	0.11	0.00131654
chr10	79952095	G	A	missing	ncRNA_intronic	Bc1	.	.	.	116	37.88	0.11	0.00131973
chr2	122152787	C	T	+	UTR3	B2m	NM_009735:c.*152C>T		.	5778	39.87	0.12	5.47564e-220
chr5	21377706	C	T	+	UTR3	Fgl2	NM_008013:c.*1746C>T		.	104	39.54	0.12	0.00128528
chr1	171029447	C	T	+	UTR3	Fcgr4	NM_144559:c.*132C>T		.	93	39.38	0.12	0.00241236
chr10	4452382	C	T	+	intronic	Armt1	.	.	.	85	37.44	0.12	0.00465658
chr16	22436215	G	A	-	exonic	Etv5		nonsynonymous SNV	Etv5:NM_023794:exon3:c.C119T:p.A40V	114	39.65	0.12	0.000337659
chr5	21377750	C	T	+	UTR3	Fgl2	NM_008013:c.*1790C>T		.	112	39.99	0.13	0.000167031
chr3	142620859	C	T	+	intronic	Gbp2	.	.	.	87	39.37	0.13	0.00239612
chr3	89870648	G	A	-	UTR3	Il6ra	NM_001310676:c.*513C>T, NM_010559:c.*513C>T	.	.	226	38.84	0.13	5.67197e-09
chr18	60812703	G	A	.	downstream	Cd74,Mir5107	.	.	.	125	39.94	0.13	8.72944e-05
chr8	11005914	G	A	-	exonic	Irs2	.	synonymous SNV	Irs2:NM_001081212:exon1:c.C2517T:p.G839G	79	37.48	0.13	0.00457034
chr10	29230321	C	T	+	UTR3	9330159F19Rik	NM_001162537:c.*2950C>T	.	.	237	38.18	0.14	1.36365e-09
chr10	79952093	G	A	missing	ncRNA_intronic	Bc1	.	.	.	134	38.57	0.14	1.07817e-05
chr1	51509075	G	A	.	intergenic	Nabp1,Myo1b	dist=30676;dist=240683		.	113	38.24	0.14	8.28744e-05
chr11	116807427	G	A	-	intronic	Mxra7	.	.	.	108	37.58	0.14	0.000162597
chr19	3941688	C	T	+	intronic	Unc93b1	.	.	.	73	39.88	0.15	0.00225987
chr11	69073568	G	A	.	downstream	Tmem107	.	.	.	195	39.32	0.15	4.8002e-09
chr10	65944263	G	A	.	intergenic	Ctnna3,1700023F02Rik	dist=940596;dist=176346	.	.	80	39.34	0.15	0.00116534
chr3	60528865	C	T	+	UTR5	Mbnl1	NM_001253708:c.-766C>T, NM_001310514:c.-766C>T, NM_020007:c.-766C>T	.	.	79	38.97	0.16	0.000576857
chr9	65569553	G	A	-	intronic	Plekho2	.	.	.	133	39.64	0.16	2.51111e-06
chr17	39848243	C	T	missing	ncRNA_exonic	Rn45s	.	.	.	263	38.22	0.17	1.99582e-13
chr1	90949981	C	T	+	UTR3	Mlph	NM_053015:c.*1372C>T		.	63	38.29	0.17	0.00212959
chr10	65944262	G	A	.	intergenic	Ctnna3,1700023F02Rik	dist=940595;dist=176347		.	83	39.61	0.18	0.000140931
chr17	39843621	C	T	missing	ncRNA_exonic	Rn45s	.	.	.	6827	38.97	0.19	0
chr2	122152902	C	T	+	UTR3	B2m	NM_009735:c.*267C>T		.	2467	39.78	0.19	6.88147e-151
chr1	172369795	C	T	+	exonic	Kcnj10		nonsynonymous SNV	Kcnj10:NM_001039484:exon2:c.C875T:p.A292V	54	38.46	0.19	0.00402331
chr11	83648754	G	A	-	intronic	Ccl3	.	.	.	151	39.64	0.19	1.54088e-08
chr17	78859808	G	A	-	intronic	Eif2ak2	.	.	.	57	38.75	0.19	0.00203226
chr2	157013220	G	A	-	UTR3	Soga1	NM_001164663:c.*5133C>T		.	59	39.54	0.19	0.00206663
chr1	191896234	G	A	-	ncRNA_exonic	1700034H15Rik	.	.	.	53	38.13	0.19	0.00399172
chr1	191223843	G	A	.	intergenic	Atf3,Nenf	dist=40510;dist=82954		.	95	39.01	0.2	8.11621e-06
chr14	54723187	G	A	-	UTR3	Slc7a8	NM_016972:c.*907C>T		.	50	36.36	0.2	0.0038902
chr1	191224819	G	A	.	intergenic	Atf3,Nenf	dist=41486;dist=81978		.	51	39.24	0.2	0.00392523
chr2	122152740	C	T	+	UTR3	B2m	NM_009735:c.*105C>T		.	6242	38.96	0.22	0
chr5	112260640	C	T	+	intronic	Crybb1	.		.	134	38.69	0.22	5.87756e-09
chr2	36255401	C	T	.	intergenic	Ptgs1,Olfr338	dist=3130;dist=121377		.	51	38.76	0.22	0.00191539
chr7	45715922	G	A	-	intronic	Sphk2	.	.	.	49	39.63	0.22	0.00187108
chr16	77030066	C	T	+	intronic	Usp25	.	.	.	47	39.55	0.23	0.00182362
chr2	45096806	G	A	-	intronic	Zeb2	.	.	.	47	39.53	0.23	0.00182362
chr11	115244511	C	T	+	UTR3	Tmem104	NM_001033393:c.*381C>T		.	140	39.14	0.24	1.20804e-10
chr1	173631020	C	T	+	UTR5	Pyhin1	NM_175026:c.-6286C>T		.	54	38.06	0.24	0.000451466
chr17	39848255	G	A	missing	ncRNA_exonic	Rn45s	.	.	.	266	36.85	0.24	1.18759e-20
chr1	180809857	G	A	-	intronic	H3f3a	.	.	.	110	39.77	0.24	4.39051e-08
chr15	63968147	G	A	-	intronic	Fam49b	.	.	.	54	39.48	0.24	0.000451466
chr4	151782215	G	A	-	intronic	Camta1	.	.	.	50	38.94	0.24	0.000903566
chr17	78654876	G	A	-	UTR3	Strn	NM_011500:c.*614C>T	.	.	42	39.98	0.24	0.00355769
chr6	87491394	G	A	-	intronic	Arhgap25	.	.	.	42	40.07	0.24	0.00355769
chr4	115878902	C	T	+	UTR3	Mknk1	NM_001285488:c.*718C>T, NM_001285487:c.*718C>T, NM_021461:c.*718C>T	.	.	63	39.79	0.25	5.21663e-05
chr6	8512034	C	T	+	intronic	Glcci1	.	.	.	40	40.25	0.25	0.0034567
chr10	33989179	G	A	missing	ncRNA_exonic	A830082N09Rik	.	.	.	59	39.9	0.25	0.000105789
chr7	4080556	G	A	-	ncRNA_intronic	9430041J12Rik	.	.	.	44	39.09	0.25	0.00174582
chr3	105043931	G	A	-	intronic	Cttnbp2nl	.	.	.	40	39.48	0.25	0.0034567
chr7	28382884	C	T	.	intergenic	Zfp36,Med29	dist=3656;dist=2363		.	121	39.5	0.26	9.62807e-10
chr1	90949918	C	T	+	UTR3	Mlph	NM_053015:c.*1309C>T		.	86	38.15	0.26	6.95722e-07
chrX	9435726	G	A	-	UTR3	Cybb	NM_007807:c.*2491C>T		.	42	40.02	0.26	0.00168897
chr1	152813323	C	T	+	intronic	Ncf2	.	.	.	51	37.84	0.27	0.000198143
chr16	78375153	C	T	+	ncRNA_intronic	Gm7334	.	.	.	74	38.74	0.28	1.20705e-06
chr10	81751806	G	A	-	exonic	Zfp781		nonsynonymous SNV	Zfp781:NM_199062:exon2:c.C4T:p.P2S	78	39.37	0.28	5.86572e-07
chr1	172506873	C	T	+	UTR3	Tagln2	NM_178598:c.*165C>T		.	170	37.74	0.29	2.02847e-15
chr5	33843447	C	T	+	exonic	Whsc1	.	stopgain	Whsc1:NM_001081102:exon1:c.C307T:p.Q103X, Whsc1:NM_001177884:exon1:c.C307T:p.Q103X, Whsc1:NM_175231:exon1:c.C307T:p.Q103X	38	40.55	0.29	0.00156126
chr6	108833941	C	T	+	intronic	Edem1	.	.	.	38	38.18	0.29	0.00156126
chr8	27037462	C	T	+	UTR3	Erlin2	NM_153592:c.*826C>T		.	38	39.68	0.29	0.00156126
chr1	173535807	G	A	-	UTR5	BC094916	NM_001024721:c.-6272C>T		.	49	38.45	0.29	0.000185335
chr3	107046657	C	T	+	ncRNA_intronic	AI504432	.	.	.	81	39.23	0.3	1.21406e-07
chr7	19304863	G	A	-	exonic	Fosb		nonsynonymous SNV	Fosb:NM_008036:exon4:c.C995T:p.S332L	71	39.35	0.31	4.86384e-07
chr3	100488630	G	A	-	intronic	Fam46c	.	.	.	36	37.33	0.31	0.00148931
chr14	70765505	G	A	-	intronic	Xpo7	.	.	.	32	39.69	0.31	0.00294974
chr7	55860047	C	T	+	intronic	Cyfip1	.	.	.	34	39.65	0.32	0.0014111
chr18	11846889	C	T	+	intronic	Cables1	.	.	.	28	37.43	0.32	0.00579987
chr4	116553580	G	A	-	exonic	Tmem69		synonymous SNV	Tmem69:NM_177670:exon3:c.C192T:p.C64C	28	39.93	0.32	0.00579987
chr2	129298926	C	T	+	ncRNA_intronic	Gm14023	.	.	.	43	40.33	0.33	0.00016167
chr7	43526415	G	A	.	intergenic	4931406B18Rik,Cd33	dist=20477;dist=1041			33	39.03	0.33	0.00136943
chr5	34398148	C	T	+	intronic	Fam193a	.			44	36.2	0.34	7.2754e-05
chr6	91756980	C	T	+	UTR3	Slc6a6	NM_009320:c.*1923C>T			31	38.68	0.35	0.00128045
chr8	13147725	C	T	+	UTR3	Cul4a	NM_146207:c.*1098C>T			28	39.96	0.36	0.00261192
chr10	14996809	C	T	.	intergenic	Nmbr,C330004P14Rik	dist=226253;dist=794968			35	39.89	0.37	0.000279383
chr10	24894264	C	T	+	intronic	Med23	.	.	.	37	39.81	0.38	0.000129016
chr1	4909899	G	A	-	UTR3	Rgs20	NM_001290372:c.*575C>T, NM_021374:c.*575C>T, NM_001177795:c.*575C>T	.	.	357	37.48	0.38	6.45481e-46
chr8	115705368	G	A	-	UTR3	Maf	NM_001025577:c.*383C>T		.	34	39.24	0.38	0.000267324
chr5	113619549	G	A	-	intronic	Cmklr1	.	.	.	29	40.17	0.38	0.00118325
chr10	79952105	G	A	missing	ncRNA_intronic	Bc1	.	.	.	24	39	0.38	0.00509751
chr13	97178793	C	T	+	intronic	Gfm2,Hexb	.	.	.	38	38.63	0.39	5.63385e-05
chr3	96216805	C	T	.	intergenic	Bola1,Hist2h2ab	dist=19219;dist=3111		.	33	39.79	0.39	0.000254907
chr1	60151965	C	T	+	UTR3	Carf	NM_001285463:c.*1278C>T, NM_139150:c.*1278C>T, NM_001285473:c.*1278C>T	.	.	30	38.37	0.39	0.0011313
chr8	56560928	C	T	+	intronic	Fbxo8	.	.	.	23	39.52	0.39	0.00489149
chr5	120753769	G	A	-	UTR3	Oas3	NM_145226:c.*595C>T		.	42	39.38	0.4	1.16191e-05
chr1	130695041	G	A	-	UTR3	Pfkfb2	NM_008825:c.*2844C>T		.	30	39.9	0.4	0.000525378
chr11	75266141	C	T	+	UTR3	Rtn4rl1	NM_177708:c.*60C>T		.	27	39.89	0.41	0.00107697
chr8	125531027	C	T	.	intergenic	Sipa1l2,4930567H12Rik	dist=38317;dist=53611		.	27	39.96	0.41	0.00107697
chr17	50667480	C	T	+	intronic	Plcl2	.	.	.	22	37.45	0.41	0.00467097
chr18	53294111	C	T	+	intronic	Snx24	.	.	.	22	38.68	0.41	0.00467097
chr14	73264612	G	A	-	exonic	Rb1		synonymous SNV	Rb1:NM_009029:exon14:c.C1332T:p.V444V	32	39.25	0.41	0.000242132
chr8	41016055	G	A	-	intronic	Mtus1	.	.	.	29	39.1	0.41	0.000498433
chr9	21494492	C	T	+	intronic	Dnm2	.	.	.	24	38.58	0.42	0.00219366
chr11	71257965	G	A	-	ncRNA_intronic	Nlrp1c-ps	.	.	.	24	39.25	0.42	0.00219366
chr3	65380812	G	A	-	UTR3	Ssr3	NM_026155:c.*1156C>T		.	24	38.42	0.42	0.00219366
chr11	116021842	C	T	.	downstream	H3f3b	.		.	25	37.68	0.43	0.00207376
chr4	107893378	C	T	+	exonic	0610037L13Rik		synonymous SNV	0610037L13Rik:NM_028754:exon5:c.C414T:p.C138C	21	38.81	0.43	0.00443459
chr10	61198040	G	A	-	UTR3	Adamts14	NM_001081127:c.*438C>T		.	30	38.53	0.43	0.00021551
chr1	177182374	G	A	-	intronic	Akt3	.		.	21	39.76	0.43	0.00443459
chr11	16970149	G	A	.	intergenic	Fbxo48,Plek	dist=15377;dist=1057		.	25	40.36	0.44	0.000960755
chr19	41589779	G	A	.	downstream	Mir8091	.		.	22	39.41	0.45	0.00194693
chr10	42683223	C	T	+	exonic	Ostm1		nonsynonymous SNV	Ostm1:NM_172416:exon2:c.C478T:p.L160F	28	39.61	0.46	0.000187519
chr2	173030304	C	T	+	intronic	Rbm38	.	.	.	38	39.68	0.47	3.42861e-06
chr9	94815358	C	T	+	intronic	Slc9a9	.	.	.	32	39.09	0.47	3.8287e-05
chr1	44788755	C	T	+	intronic	Gulp1	.	.	.	30	37.63	0.47	8.49304e-05
chr13	91634280	C	T	+	intronic	Ssbp2	.	.	.	19	40.11	0.47	0.00390825
chrX	12592852	C	T	+	intronic	Atp6ap2	.	.	.	19	39.16	0.47	0.00390825
chr1	170198564	G	A	.	downstream	Uhmk1	.	.	.	36	39.14	0.47	7.68933e-06
chr6	54924346	G	A	-	UTR3	Nod1	NM_001171007:c.*591C>T, NM_172729:c.*591C>T	.	.	19	38.89	0.47	0.00390825
chr10	96624783	C	T	.	intergenic	Btg1,4930556N09Rik	dist=1972;dist=410985		.	50	39.74	0.48	2.55808e-08
chr11	102778607	C	T	+	UTR3	Adam11	NM_001110778:c.*928C>T, NM_009613:c.*461C>T	.	.	25	38.08	0.5	0.000349331
chr18	77801287	C	T	+	intronic	Pstpip2	.	.	.	24	39.92	0.5	0.000349331
chrX	7822850	G	A	.	upstream	Kcnd1	.	.	.	20	32.55	0.5	0.00167103
chr13	45686264	G	A	-	intronic	Atxn1	.	.	.	18	39.39	0.5	0.00361513
chr2	129604175	C	T	+	intronic	Sirpa	.	.	.	29	39.52	0.52	2.89778e-05
chr6	31078439	C	T	.	intergenic	Mir29b-1,Lincpint	dist=15346;dist=15124		.	27	39.44	0.52	6.45871e-05
chr13	31328434	G	A	.	intergenic	4930401O12Rik,Foxq1	dist=87348;dist=229736		.	28	39.93	0.52	6.45871e-05
chr2	5667370	G	A	-	intronic	Camk1d	.	.	.	25	38.76	0.52	0.000143376
chr2	120719164	G	A	-	exonic	Cdan1		nonsynonymous SNV	Cdan1:NM_026891:exon27:c.C3571T:p.L1191F	23	40.74	0.52	0.000316823
chr4	88719995	G	A	-	UTR3	Klhl9	NM_172871:c.*154C>T	.	.	21	40.1	0.52	0.000696408
chr17	39844984	C	T	missing	ncRNA_exonic	Rn45s	.	.	.	17	36.18	0.53	0.00329996
chr13	40715914	G	A	-	UTR3	Tfap2a	NM_001122948:c.*1201C>T, NM_011547:c.*1201C>T, NM_001301674:c.*1201C>T	.	.	26	36.88	0.54	5.77559e-05
chr1	163951651	C	T	+	intronic	Scyl3	.	.	.	19	39.68	0.56	0.00136395
chr6	72616713	G	A	-	exonic	Tgoln1,Tgoln2	.	stopgain	Tgoln1:NM_009443:exon1:c.C10T:p.Q4X, Tgoln2:NM_009444:exon1:c.C10T:p.Q4X	35	38.71	0.57	3.0095e-07
chr13	43544484	G	A	-	exonic	Mcur1		synonymous SNV	Mcur1:NM_001081059:exon8:c.C939T:p.H313H	21	39.57	0.57	0.000249856
chr12	35144680	C	T	+	UTR3	Snx13	NM_001014973:c.*344C>T	.	.	29	38.41	0.59	3.4215e-06
chr5	66026277	G	A	-	exonic	Rbm47	.	stopgain	Rbm47:NM_001291226:exon4:c.C982T:p.Q328X, Rbm47:NM_139065:exon4:c.C982T:p.Q328X, Rbm47:NM_178446:exon4:c.C982T:p.Q328X, Rbm47:NM_001127382:exon5:c.C982T:p.Q328X	29	40.03	0.59	3.4215e-06
chr15	76722838	G	A	missing	exonic	C030006K11Rik	.	synonymous SNV	C030006K11Rik:NM_145472:exon3:c.C357T:p.L119L	17	39	0.59	0.00119886
chr10	122704218	C	T	+	intronic	Ppm1h	.	.	.	20	40.35	0.6	0.000215813
chr1	43937330	C	T	+	intronic	Tpp2	.	.	.	15	37.33	0.6	0.0025987
chr7	128273771	G	A	-	exonic	BC017158	.	stopgain	BC017158:NM_145590:exon11:c.C1105T:p.Q369X	20	39.25	0.6	0.000215813
chr2	5519057	G	A	-	intronic	Camk1d	.	.	.	15	39	0.6	0.0025987
chr8	72481895	G	A	-	UTR3	Slc35e1	NM_177766:c.*1871C>T	.	.	18	37.94	0.61	0.000472483
chr14	47319595	C	T	+	UTR3	Mapk1ip1l	NM_178684:c.*172C>T	.	.	29	39.72	0.62	1.08027e-06
chr1	64786170	G	A	.	intergenic	Fzd5,Plekhm3	dist=48420;dist=2951	.	.	115	39.3	0.62	4.02701e-27
chr3	137970947	G	A	-	intronic	Dapp1	.	.	.	16	39.88	0.62	0.00102691
chr10	88729986	G	A	-	UTR3	Gm4925	NM_001037166:c.*332C>T	.	.	13	40	0.62	0.00558352
chr7	142387231	G	A	-	intronic	Ctsd	.	.	.	19	38.05	0.63	0.000181812
chr8	111658714	C	T	+	intronic	Zfp1	.	.	.	14	34.86	0.64	0.00221205
chr16	92733813	G	A	-	intronic	Runx1	.	.	.	14	38.43	0.64	0.00221205
chr1	65231493	C	T	+	intronic	Pikfyve	.	.	.	34	39.12	0.65	2.36049e-08
chr12	99539025	C	T	.	intergenic	Foxn3,1700064M15Rik	dist=88951;dist=87028	.	.	17	40	0.65	0.000394964
chr5	67267351	C	T	+	exonic	Tmem33	.	synonymous SNV	Tmem33:NM_001285452:exon4:c.C378T:p.Y126Y, Tmem33:NM_028975:exon5:c.C378T:p.Y126Y, Tmem33:NM_030108:exon5:c.C378T:p.Y126Y	17	38.59	0.65	0.000394964
chr7	4142148	C	T	+	exonic	Leng8	.	synonymous SNV	Leng8:NM_172736:exon6:c.C546T:p.N182N	17	39.53	0.65	0.000394964
chr16	90275532	G	A	-	intronic	Scaf4	.	.	.	17	40	0.65	0.000394964
chr9	64818351	C	T	+	intronic	Dennd4a	.	.	.	36	39.5	0.67	2.99133e-09
chr9	20644030	C	T	+	UTR5	Ubl5	NM_025401:c.-1174C>T	.	.	18	39.44	0.67	0.000148313
chr15	79905923	C	T	+	intronic	Apobec3	.	.	.	12	38.67	0.67	0.00471127
chr12	105673405	G	A	-	intronic	Atg2b	.	.	.	15	40.8	0.67	0.000849575
chr1	181904449	G	A	-	UTR3	Enah	NM_008680:c.*1411C>T, NM_010135:c.*1411C>T, NM_001083120:c.*1411C>T, NM_001083121:c.*1411C>T	.	.	12	38.17	0.67	0.00471127
chr4	126200600	G	A	-	intronic	Thrap3	.	.	.	66	40.14	0.68	7.05649e-18
chr1	71311657	G	A	-	intronic	Abca12	.	.	.	44	39.07	0.68	9.1808e-12
chr2	92199693	C	T	+	intronic	Phf21a	.	.	.	13	39.38	0.69	0.00180374
chr5	96071881	G	A	-	UTR3	Cnot6l	NM_178854:c.*5299C>T, NM_001285514:c.*5299C>T, NM_001285511:c.*5299C>T, NM_144910:c.*5299C>T	.	.	16	40.56	0.69	0.000317583
chr14	62933083	C	T	+	intronic	Wdfy2	.	.	.	23	40.3	0.7	3.28032e-06
chr8	94314662	C	T	+	exonic	Nup93	.	synonymous SNV	Nup93:NM_172410:exon23:c.C2427T:p.A809A	20	38.75	0.7	1.96569e-05
chr15	100394251	G	A	-	UTR3	Slc11a2	NM_001146161:c.*962C>T	.	.	20	39.5	0.7	1.96569e-05
chr19	36863289	C	T	+	intronic	Tnks2	.	.	.	17	36.12	0.71	0.000115924
chr6	97830816	C	T	+	intronic	Mitf	.	.	.	17	40.65	0.71	0.000115924
chr11	72450333	C	T	+	intronic	Mybbp1a	.	.	.	11	36.09	0.73	0.0037594
chr13	83564668	C	T	+	intronic	Mef2c	.	.	.	11	35.27	0.73	0.0037594
chr17	70923557	C	T	.	intergenic	Tgif1,Myl12b	dist=70025;dist=50406	.	.	11	36.45	0.73	0.0037594
chr6	39332464	G	A	.	intergenic	Kdm7a,Slc37a3	dist=125691;dist=2307	.	.	15	39.8	0.73	0.000241984
chr10	86052814	G	A	-	UTR3	Syn3	NM_013722:c.*2718C>T	.	.	13	35.08	0.73	0.0037594
chr11	86632050	G	A	-	intronic	Vmp1	.	.	.	11	40.55	0.73	0.0037594
chr2	90575134	G	A	-	intronic	Ptprj	.	.	.	11	32.64	0.73	0.0037594
chr16	36043138	C	T	.	downstream	Fam162a,Wdr5b	.	.	.	16	40.44	0.75	8.54412e-05
chr1	17626473	C	T	+	UTR3	Pi15	NM_053191:c.*1503C>T	.	.	12	40.08	0.75	0.00137973
chr1	131405681	G	A	-	intronic	Srgap2	.	.	.	12	37.33	0.75	0.00137973
chr10	19873908	G	A	-	intronic	Pex7	.	.	.	12	39.33	0.75	0.00137973
chr10	81377487	G	A	-	intronic	Fzr1	.	.	.	12	40.67	0.75	0.00137973
chr14	54242685	G	A	-	UTR3	Dad1	NM_010015:c.*53C>T	.	.	12	39.83	0.75	0.00137973
chrX	20101431	G	A	.	intergenic	Chst7,Slc9a7	dist=3911;dist=4324	.	.	12	39.17	0.75	0.00137973
chr10	94043494	C	T	+	exonic	Fgd6	.	nonsynonymous SNV	Fgd6:NM_053072:exon2:c.C209T:p.P70L	17	35.94	0.76	2.95551e-05
chr14	73196155	G	A	-	UTR3	Rb1	NM_009029:c.*1056C>T	.	.	21	39.76	0.76	1.70153e-06
chr19	10945266	G	A	-	intronic	Ccdc86	.	.	.	17	36.29	0.76	2.95551e-05
chr7	99667997	G	A	-	intronic	Slco2b1	.	.	.	17	40.41	0.76	2.95551e-05
chr1	193177029	C	T	+	UTR3	A130010J15Rik	NM_001160360:c.*1896C>T, NM_181048:c.*1896C>T, NM_001160359:c.*1896C>T	.	.	26	39.85	0.77	3.15209e-08
chr2	30239895	C	T	+	intronic	Lrrc8a	.	.	.	13	38.15	0.77	0.000491318
chr5	115028825	C	T	+	intronic	Sppl3	.	.	.	13	39.31	0.77	0.000491318
chr10	65943619	G	A	.	intergenic	Ctnna3,1700023F02Rik	dist=939952;dist=176990	.	.	42	38.64	0.78	1.60665e-13
chr8	86909138	G	A	.	intergenic	N4bp1,Gm10637	dist=23880;dist=260609	.	.	23	39.48	0.78	1.88429e-07
chr19	5488639	C	T	.	upstream	Mus81	.	.	.	24	38.58	0.79	6.15883e-08
chr1	155053248	C	T	.	intergenic	Cacna1e,Ier5	dist=327328;dist=43119	.	.	14	39.93	0.79	0.000170503
chr3	87804574	C	T	+	intronic	Insrr	.	.	.	15	38.93	0.8	5.78658e-05
chr1	136034449	C	T	+	UTR3	Tmem9	NM_001160145:c.*229C>T, NM_025439:c.*229C>T, NM_001160146:c.*229C>T	.	.	10	35.5	0.8	0.00273875
chr16	94668927	C	T	+	exonic	Dyrk1a	.	synonymous SNV	Dyrk1a:NM_001113389:exon6:c.C639T:p.H213H, Dyrk1a:NM_007890:exon6:c.C639T:p.H213H	10	38.3	0.8	0.00273875
chr9	44579466	C	T	.	intergenic	Cxcr5,Ddx6	dist=53045;dist=25426	.	.	10	39.5	0.8	0.00273875
chr3	116658912	G	A	-	intronic	Hiat1	.	.	.	10	39.3	0.8	0.00273875
chr8	40997508	G	A	-	intronic	Mtus1	.	.	.	10	40.7	0.8	0.00273875
chr8	83193889	C	T	+	intronic	Tbc1d9	.	.	.	16	38.19	0.81	1.92603e-05
chr16	22858955	C	T	+	intronic	Dnajb11	.	.	.	55	40.07	0.82	7.09987e-20
chr1	171452069	C	T	+	intronic	F11r	.	.	.	11	40.55	0.82	0.000952608
chr11	16938070	G	A	-	ncRNA_intronic	Eldr	.	.	.	11	39.91	0.82	0.000952608
chr19	5714782	G	A	-	intronic	Ehbp1l1	.	.	.	11	36.82	0.82	0.000952608
chr2	167490442	G	A	-	intronic	Spata2	.	.	.	11	36.64	0.82	0.000952608
chr8	122543558	G	A	-	intronic	Piezo1	.	.	.	11	38.45	0.82	0.000952608
chr8	34827841	G	A	.	intergenic	Dusp4,Tnks	dist=7947;dist=1338	.	.	18	39.22	0.83	2.03082e-06
chr11	62069414	C	T	+	intronic	Specc1	.	.	.	38	39.08	0.84	2.93278e-14
chr10	68113806	G	A	-	intronic	Arid5b	.	.	.	14	38.5	0.86	3.43997e-05
chr3	103020655	C	T	+	UTR5	Csde1	NM_001161854:c.-18037C>T, NM_144901:c.-18037C>T, NM_001310693:c.-19376C>T	.	.	38	33.47	0.87	4.21242e-15
chr1	59874325	C	T	+	UTR3	Bmpr2	NM_007561:c.*3840C>T	.	.	24	40.38	0.88	1.78385e-09
chr5	88778103	C	T	+	intronic	Dck	.	.	.	24	40.04	0.88	1.78385e-09
chr1	158688982	C	T	+	UTR3	Astn1	NM_007495:c.*232C>T, NM_001205204:c.*232C>T	.	.	20	39.2	0.88	1.05673e-06
chr7	67365197	G	A	-	intronic	Mef2a	.	.	.	16	39.38	0.88	3.42217e-06
chr8	126832559	G	A	.	intergenic	Irf2bp2,Tomm20	dist=239123;dist=98105	.	.	16	39.31	0.88	3.42217e-06
chr9	66838818	G	A	.	intergenic	Aph1c,Rab8b	dist=4112;dist=4846	.	.	18	39	0.89	3.22419e-07
* Relative to mm10
Minimum read depth: 10
Minimum base quality: 25
Editing frequency: ≤0.1 ≥ 0.89
p value: 0.05
